# Supplementary material for: Large effect quantitative trait loci for salicinoid phenolic glycosides in Populus: Implications for gene discovery
Source: Ecol Evol. 2018 Mar 8;8(7):3726–37. doi: 10.1002/ece3.3932 (PMC5901179; doi:10.1002/ece3.3932)
Supplement: Supplementary file 1 [file ECE3-8-3726-s001.xlsx]

## Sheet: All genes
Table S1: gene lists for Populus SPG QTL intervals. Genes/transcripts are organized by position on chromosome(s).
Gene positions are followed by the general description from the BioMart function on the Phytozome V12.1 database (Goodstein et al. 2012)
QTL peak position and candidate genes are indicated by red text.
The first worksheet contains the full list, while those that follow are organized by QTL or chromosome.
Transcript Name	Gene Name	Gene Start (bp)	Gene End (bp)	Description
Potri.001G000100.1	Potri.001G000100	1660	2502
Potri.001G000200.1	Potri.001G000200	2906	6646
Potri.001G000400.3	Potri.001G000400	8391	12209
Potri.001G000500.1	Potri.001G000500	35907	37791	multi-copper oxidase type 1 family protein; similar to pollen-specific BP10 protein (SP|Q00624|Brassica)(napus ; [ co-ortholog (3of4) of At1g55570, At3g13390, ]
Potri.001G000600.1	Potri.001G000600	45383	47176	multi-copper oxidase type 1 family protein; similar to pollen-specific BP10 protein (SP|Q00624|Brassica)(napus ; [ co-ortholog (2of4) of At1g55570, At3g13390, ]
Potri.001G000700.1	Potri.001G000700	55152	59786	similar to PUR alpha-1 protein; similar to PUR alpha-1 GI:5081612 from (Arabidopsis thaliana); similar to PUR alpha-1 protein; similar to PUR alpha-1 GI:5081612 from (Arabidopsis thaliana); [ co-ortholog (1of2) of At2g32080, ]
Potri.001G000900.2	Potri.001G000900	82773	86941	similar to expressed protein in Arabidopsis thaliana; [ ortholog of At3g13410,]
Potri.001G001100.1	Potri.001G001100	92975	94808	similar to expansin S1 precursor. [ORG:Cucumis sativus]; [ co-ortholog (8of10) of BAD00016, T10079, CAC19183, CAD19044, BAC05513, AAR09169, AAB37746, AAM88862, AAM89261, CAD19043, BAD00013, CAD28984, CAC19184, AAK72874, ]
Potri.001G001200.1	Potri.001G001200	95641	101115	proline-rich family protein; similar to proline rich extensin domain containing protein; [ co-ortholog (2of2) of At1g55540, ]
Potri.001G001300.1	Potri.001G001300	101180	104098
Potri.001G001400.2	Potri.001G001400	104139	108894
Potri.001G001500.1	Potri.001G001500	109341	111897	(M=12) KOG0823 - Predicted E3 ubiquitin ligase
Potri.001G001600.1	Potri.001G001600	112724	116871	similar to Probable pyruvate kinase; similar to cytosolic isozyme (EC 2.7.1.40) (PK).; [ co-ortholog (2of2) of At5g56350, At4g26390, ]
Potri.001G001700.1	Potri.001G001700	118761	123723	similar to Calmodulin-binding protein; similar to alpha glucosidase 2 beta subunit from GI:2104691 (Mus musculus); [ co-ortholog (2of2) of At5g56360, ]
Potri.001G001800.2	Potri.001G001800	124909	127145
Potri.001G001900.1	Potri.001G001900	126774	127094
Potri.001G002000.2	Potri.001G002000	128115	132019
Potri.001G002100.1	Potri.001G002100	132600	139596
Potri.001G002200.1	Potri.001G002200	132743	136645	(M=6) PF00082//PF02225 - Subtilase family // PA domain
Potri.001G002300.4	Potri.001G002300	142376	145877	similar to protein kinase; putative; similar to protein kinase domain containing protein; [ co-ortholog (1of2) of At5g56460, ]
Potri.001G002400.2	Potri.001G002400	152939	155579
Potri.001G002500.2	Potri.001G002500	155815	160490
Potri.001G002600.1	Potri.001G002600	162241	167647	(M=8) PTHR12537:SF13 - PUMILIO-RELATED
Potri.001G002700.1	Potri.001G002700	169371	171623	(M=2) PTHR17130 - MITOCHONDRIAL OUTER MEMBRANE PROTEIN 25
Potri.001G003100.1	Potri.001G003100	183587	185893	(M=151) KOG0157 - Cytochrome P450 CYP4/CYP19/CYP26 subfamilies
Potri.001G003200.1	Potri.001G003200	192674	195322	(M=74) PTHR24420//PTHR24420:SF474 - LEUCINE-RICH REPEAT RECEPTOR-LIKE PROTEIN KINASE // SUBFAMILY NOT NAMED
Potri.001G003300.1	Potri.001G003300	195390	198169
Potri.001G003400.1	Potri.001G003400	202130	205071
Potri.001G003500.1	Potri.001G003500	206350	208187	similar to expressed protein in Arabidopsis thaliana; [ co-ortholog (2of2) of At5g56520, ]
Potri.001G003600.1	Potri.001G003600	209439	211901	(M=2) PTHR18895:SF7 - HEMK METHYLTRANSFERASE FAMILY MEMBER
Potri.001G003800.2	Potri.001G003800	221189	225051	similar to expressed protein in Arabidopsis thaliana; [ co-ortholog (2of3) of At3g13510, At1g55360, At5g56530, ]
Potri.001G003900.2	Potri.001G003900	230619	243510
Potri.001G004000.3	Potri.001G004000	245270	248035	similar to expressed protein in Arabidopsis thaliana; [ co-ortholog (1of2) of At1g55340, At3g03880, ]
Potri.001G004100.1	Potri.001G004100	255986	257228	similar to ARABINOGALACTAN PROTEIN 13; [ co-ortholog (1of2) of At5g56540, At4g26320, ]
Potri.001G004200.1	Potri.001G004200	259024	275262	(M=2) PF06333 - Mediator complex subunit 13 C-terminal
Potri.001G004300.4	Potri.001G004300	275014	280185
Potri.001G004500.1	Potri.001G004500	291389	294408	(M=10) KOG0759 - Mitochondrial oxoglutarate/malate carrier proteins
Potri.001G004600.2	Potri.001G004600	300313	303157	similar to alpha-tubulin 2. [ORG:Populus tremuloides]; [ co-ortholog (3of3) of AAO63773, ]
Potri.001G004700.1	Potri.001G004700	303919	304926	(M=210) PF00847 - AP2 domain
Potri.001G005000.6	Potri.001G005000	335093	337546
Potri.001G005200.2	Potri.001G005200	344285	346948
Potri.001G005400.1	Potri.001G005400	361371	364670	(M=18) PF03641 - Possible lysine decarboxylase
Potri.001G005500.2	Potri.001G005500	365552	367912
Potri.001G005600.1	Potri.001G005600	373545	375275
Potri.001G005700.1	Potri.001G005700	382128	385602	(M=7) PTHR21266:SF3 - PHEOPHORBIDE A OXYGENASE
Potri.001G005800.1	Potri.001G005800	388517	390799
Potri.001G005900.4	Potri.001G005900	391276	394993	similar to Rieske (2Fe-2S) domain-containing protein; similar to cell death suppressor protein lls1 from Zea mays (gi:1935909); similar to Rieske iron-sulfur protein Tic55 from Pisum sativum (gi:2764524); similar to Rieske (2Fe-2S) domain-con; [ co-orthol
Potri.001G006000.1	Potri.001G006000	397352	398903	(M=10) PTHR12300:SF11 - HVA22-LIKE PROTEIN
Potri.001G006100.1	Potri.001G006100	399792	402224	(M=8) PF00954//PF01453//PF07714 - S-locus glycoprotein family // D-mannose binding lectin // Protein tyrosine kinase
Potri.001G006200.1	Potri.001G006200	405849	408429
Potri.001G006300.2	Potri.001G006300	422856	426429
Potri.001G006400.1	Potri.001G006400	435610	440066	similar to SC35-like splicing factor; similar to 33 kD (SCL33); similar to SC35-like splicing factor SCL33; similar to 33 kD (Arabidopsis thaliana) GI:9843659; similar to encodes an SC35-like splicing factor that is localized to nuclear specks.; similar t
Potri.001G006500.2	Potri.001G006500	440697	444941
Potri.001G006600.1	Potri.001G006600	455410	459998	(M=4) KOG1175 - Acyl-CoA synthetase
Potri.001G006700.1	Potri.001G006700	461602	467203	(M=4) KOG1175 - Acyl-CoA synthetase
Potri.001G006800.1	Potri.001G006800	467569	468751	(M=143) PTHR10209:SF55 - OXIDOREDUCTASE, 2OG-FE(II) OXYGENASE FAMILY PROTEIN
Potri.001G006900.1	Potri.001G006900	476037	477064	(M=143) PTHR10209:SF55 - OXIDOREDUCTASE, 2OG-FE(II) OXYGENASE FAMILY PROTEIN
Potri.001G007000.1	Potri.001G007000	493207	494619	(M=17) PF00646//PF01344 - F-box domain // Kelch motif
Potri.001G007100.1	Potri.001G007100	495004	496358	similar to oxidoreductase; 2OG-Fe(2) oxygenase family protein; similar to desacetoxyvindoline 4-hydroxylase (Catharanthus roseus)(GI:1916643); similar to flavonol synthase 1 (SP|Q96330); [ co-ortholog (2of2) of At3g13610, ]
Potri.001G007300.1	Potri.001G007300	499381	501124	amino acid permease family protein; weakly similar to SP|Q9WTR6|Cystine glutamate/transporter Amino (acid transport system xc {Mus-) {musculus} ; [ ortholog of At3g13620,]
Potri.001G007400.1	Potri.001G007400	502299	503839	pectate lyase family protein; similar to major pollen allergen Cup a 1 SP:Q9SCG9 from (Cupressus arizonica); [ ortholog of At5g09280,]
Potri.001G007500.1	Potri.001G007500	510855	512597
Potri.001G007600.1	Potri.001G007600	515343	515732	(M=7) 2.5.1.32 - 15-cis-phytoene synthase.
Potri.001G007700.1	Potri.001G007700	518243	520451	(M=7) 2.5.1.32 - 15-cis-phytoene synthase.
Potri.001G007800.1	Potri.001G007800	521321	526249	similar to type 2A protein phosphatase-3. [ORG:Vicia faba]; [ co-ortholog (1of2) of BAA92699, At3g58500, At2g42500, ]
Potri.001G007900.2	Potri.001G007900	527760	533832
Potri.001G008000.1	Potri.001G008000	539462	543930	(M=17) PF00646//PF01344 - F-box domain // Kelch motif
Potri.001G008100.1	Potri.001G008100	546732	547189	(M=19) PF05553 - Cotton fibre expressed protein
Potri.001G008200.1	Potri.001G008200	549537	549996	(M=19) PF05553 - Cotton fibre expressed protein
Potri.001G008300.1	Potri.001G008300	551033	552870	(M=33) PF04398 - Protein of unknown function, DUF538
Potri.001G008400.2	Potri.001G008400	554019	555833
Potri.001G008600.1	Potri.001G008600	566124	567508	(M=2) PTHR12468 - GPI MANNOSYLTRANSFERASE 2
Potri.001G008700.1	Potri.001G008700	569405	573747	similar to expressed protein in Arabidopsis thaliana; [ co-ortholog (2of2) of At3g32940, ]
Potri.001G008800.3	Potri.001G008800	573748	581484
Potri.001G008900.1	Potri.001G008900	585986	587061	(M=8) PTHR16007 - EPIDIDYMAL MEMBRANE PROTEIN E9-RELATED
Potri.001G009000.1	Potri.001G009000	591887	593077	(M=8) PTHR16007 - EPIDIDYMAL MEMBRANE PROTEIN E9-RELATED
Potri.001G009100.1	Potri.001G009100	600046	600633	similar to disease resistance-responsive protein-related; similar to dirigent protein-related; similar to dirigent protein (Thuja plicata) gi|6694699|gb|AAF25360|; similar to pathogenesis-related protein (Pisum sativum) gi|4585273|gb|AAD25355|; [ ortholog
Potri.001G009300.1	Potri.001G009300	605212	605886
Potri.001G009400.1	Potri.001G009400	613269	613700	(M=232) PF00646 - F-box domain
Potri.001G009500.1	Potri.001G009500	614463	615287
Potri.001G009600.1	Potri.001G009600	616818	623001	(M=5) 2.1.1.37 - DNA (cytosine-5-)-methyltransferase.
Potri.001G009700.1	Potri.001G009700	631928	638739	(M=7) PTHR11909//PTHR11909:SF20 - CASEIN KINASE-RELATED // SUBFAMILY NOT NAMED
Potri.001G009800.4	Potri.001G009800	639606	643181	similar to chaperone protein dnaJ-related; similar to Chaperone protein dnaJ (Heat shock protein 40) (SP:Q9UXR9) {{Methanosarcina thermophila}}; [ ortholog of At2g34860,]
Potri.001G009900.1	Potri.001G009900	643504	644577	(M=22) PF01545 - Cation efflux family
Potri.001G010100.1	Potri.001G010100	651043	652778	(M=12) PTHR11562//PTHR11562:SF10 - CATION EFFLUX PROTEIN/ ZINC TRANSPORTER // SUBFAMILY NOT NAMED
Potri.001G010200.1	Potri.001G010200	654690	657190	(M=12) PTHR11562//PTHR11562:SF10 - CATION EFFLUX PROTEIN/ ZINC TRANSPORTER // SUBFAMILY NOT NAMED
Potri.001G010300.1	Potri.001G010300	657997	661070	(M=12) PTHR11562//PTHR11562:SF10 - CATION EFFLUX PROTEIN/ ZINC TRANSPORTER // SUBFAMILY NOT NAMED
Potri.001G010400.1	Potri.001G010400	662207	665675	(M=3) PTHR11089:SF3 - GTP-BINDING PROTEIN-RELATED PLANT/BACTERIA
Potri.001G010500.3	Potri.001G010500	666579	669585
Potri.001G010600.1	Potri.001G010600	672116	672875
Potri.001G010700.3	Potri.001G010700	672876	675486
Potri.001G010800.2	Potri.001G010800	679412	684408	similar to 10-FORMYLTETRAHYDROFOLATE SYNTHETASE; [ co-ortholog (1of2) of At2g12200, At2g12280, At1g50480, ]
Potri.001G011000.1	Potri.001G011000	689926	691661	(M=106) 1.11.1.7 - Peroxidase.
Potri.001G011100.1	Potri.001G011100	703203	704258
Potri.001G011200.1	Potri.001G011200	707611	709562	(M=106) 1.11.1.7 - Peroxidase.
Potri.001G011300.1	Potri.001G011300	714340	716337	(M=106) 1.11.1.7 - Peroxidase.
Potri.001G011400.1	Potri.001G011400	718606	719760	(M=127) PF00141 - Peroxidase
Potri.001G011500.1	Potri.001G011500	728820	730637	similar to peroxidase (EC 1.11.1.7) - large-leaved lupine (fragment). [ORG:Lupinus polyphyllus]; [ co-ortholog (15of16) of JC4779, CAC38073, 1908234A, CAA76680, AAB41810, BAC81650, 1FHF_B, AAB06183, CAA62226, AAB28139, 1FHF_A, JC4781, AAB97734, AAO13838,
Potri.001G011600.1	Potri.001G011600	746953	749129	(M=127) PF00141 - Peroxidase
Potri.001G011700.2	Potri.001G011700	749151	753245
Potri.001G011900.1	Potri.001G011900	764268	788664	(M=12) K11000 - callose synthase [EC:2.4.1.-]
Potri.001G012000.1	Potri.001G012000	794823	799285	(M=12) K11000 - callose synthase [EC:2.4.1.-]
Potri.001G012100.1	Potri.001G012100	802015	803134
Potri.001G012200.2	Potri.001G012200	806337	822072	similar to GLUCAN SYNTHASE-LIKE 9; [ co-ortholog (2of3) of At1g05570, At2g31960, At5g36870, ]
Potri.001G012300.1	Potri.001G012300	832383	835433	(M=38) PTHR22849 - WDSAM1 PROTEIN
Potri.001G012400.1	Potri.001G012400	847299	848745
Potri.001G012500.1	Potri.001G012500	848991	850383	(M=5) K10256 - omega-6 fatty acid desaturase (delta-12 desaturase)
Potri.001G012600.1	Potri.001G012600	853409	854488
Potri.001G012700.1	Potri.001G012700	861883	863092	similar to microsomal omega-6 desaturase. [ORG:Glycine max]; [ co-ortholog (2of2) of T07687, T09839, AAB00859, 2116435A, AAC49010, AAS57577, AAN87574, AAT44123, AAL61825, P48630, ]
Potri.001G012800.3	Potri.001G012800	868362	873388
Potri.001G012900.1	Potri.001G012900	874570	876343
Potri.001G013000.1	Potri.001G013000	882925	885156	(M=106) 1.11.1.7 - Peroxidase.
Potri.001G013200.1	Potri.001G013200	891489	896047	(M=5) PTHR10288:SF5 - ZINC FINGER CCCH DOMAIN-CONTAINING PROTEIN
Potri.001G013400.1	Potri.001G013400	905501	908819	(M=44) PTHR11654:SF37 - OLIGOPEPTIDE TRANSPORTER-RELATED
Potri.001G013500.3	Potri.001G013500	917103	921843	similar to ENOYL-ACP REDUCTASE 1; similar to MOSAIC DEATH 1; [ co-ortholog (2of2) of At2g05990, ]
Potri.001G013600.1	Potri.001G013600	931891	937283	(M=3) PTHR22880:SF52 - DNA-BINDING BROMODOMAIN-CONTAINING PROTEIN
Potri.001G013700.1	Potri.001G013700	938936	941259	(M=2) K07018 - putative glutamine amidotransferase
Potri.001G013800.4	Potri.001G013800	941307	945510
Potri.001G013900.1	Potri.001G013900	946952	951353	similar to expressed protein in Arabidopsis thaliana; similar to YdiU/UPF0061 family; [ ortholog of At5g13030,]
Potri.001G014000.1	Potri.001G014000	951938	960524	similar to LIPOYLTRANSFERASE 2; [ co-ortholog (1of2) of At1g04640, ]
Potri.001G014100.1	Potri.001G014100	971825	974239	(M=9) PTHR24420//PTHR24420:SF815 - LEUCINE-RICH REPEAT RECEPTOR-LIKE PROTEIN KINASE
Potri.001G014200.1	Potri.001G014200	976672	977697
Potri.001G014400.1	Potri.001G014400	992274	998392	(M=15) PTHR24420//PTHR24420:SF845 - LEUCINE-RICH REPEAT RECEPTOR-LIKE PROTEIN KINASE
Potri.001G014500.1	Potri.001G014500	1001095	1001847	(M=9) PTHR24420//PTHR24420:SF815 - LEUCINE-RICH REPEAT RECEPTOR-LIKE PROTEIN KINASE
Potri.001G014700.1	Potri.001G014700	1019700	1022228	(M=15) PTHR24420//PTHR24420:SF845 - LEUCINE-RICH REPEAT RECEPTOR-LIKE PROTEIN KINASE
Potri.001G014900.1	Potri.001G014900	1027289	1029979	(M=613) PF01535 - PPR repeat
Potri.001G015000.1	Potri.001G015000	1035271	1037775	similar to expressed protein in Arabidopsis thaliana; similar to GP|9826|X07453|; [ ortholog of At3g57930,At2g42190,]
Potri.001G015100.1	Potri.001G015100	1050567	1055101	similar to Cyanogenic beta-glucosidase precursor (Linamarase). [ORG:Trifolium repens]; [ co-ortholog (2of2) of AAA93032, AAL07434, CAA49835, P26204, GLJY31, CAA40057, At3g60130, AAL06338, CAA40058, AAL07435, AAL39079, AAF04007, At5g44640, S31918, AAL35324
Potri.001G015200.1	Potri.001G015200	1069058	1070111
Potri.001G015400.1	Potri.001G015400	1090420	1098069	(M=21) 1.13.11.12 - Linoleate 13S-lipoxygenase.
Potri.001G015500.2	Potri.001G015500	1105670	1110895
Potri.001G015600.1	Potri.001G015600	1118168	1123930	(M=21) 1.13.11.12 - Linoleate 13S-lipoxygenase.
Potri.001G015900.1	Potri.001G015900	1163628	1167197	similar to ETHYLENE-INSENSITIVE3-like 3 protein.; [ co-ortholog (1of2) of At1g73730, ]
Potri.001G016100.2	Potri.001G016100	1171773	1172764
Potri.001G016200.1	Potri.001G016200	1176158	1180309	(M=1) KOG2132 - Uncharacterized conserved protein, contains JmjC domain
Potri.001G016400.1	Potri.001G016400	1185943	1186332	(M=256) PTHR11926 - GLUCOSYL/GLUCURONOSYL TRANSFERASES
Potri.001G016500.1	Potri.001G016500	1189140	1190597	(M=238) PTHR11926:SF15 - UDP-GLUCOSYLTRANSFERASE
Potri.001G016600.1	Potri.001G016600	1196150	1198983	similar to expressed protein in Arabidopsis thaliana; [ ortholog of At5g12900,]
Potri.001G016700.1	Potri.001G016700	1207765	1208629	(M=20) PTHR11426 - HISTONE H3
Potri.001G016800.1	Potri.001G016800	1208630	1215340	(M=1) PTHR22850:SF46 - OS02G0591600 PROTEIN
Potri.001G017000.1	Potri.001G017000	1217743	1222206
Potri.001G017100.2	Potri.001G017100	1228065	1232540
Potri.001G017300.2	Potri.001G017300	1239130	1242053
Potri.001G017400.1	Potri.001G017400	1252733	1253038
Potri.001G017500.1	Potri.001G017500	1261737	1263184	similar to polygalacturonase inhibitor-like protein. [ORG:Cicer arietinum]; [ co-ortholog (1of2) of At3g20820, CAD56505, ]
Potri.001G017600.2	Potri.001G017600	1266202	1268163
Potri.001G017700.1	Potri.001G017700	1276680	1279016	(M=147) PF03140 - Plant protein of unknown function
Potri.001G017800.1	Potri.001G017800	1281552	1281860	(M=147) PF03140 - Plant protein of unknown function
Potri.001G017900.1	Potri.001G017900	1287072	1288875	(M=147) PF03140 - Plant protein of unknown function
Potri.001G018000.2	Potri.001G018000	1293646	1294950
Potri.001G018100.2	Potri.001G018100	1298140	1299154
Potri.001G018300.1	Potri.001G018300	1322131	1323645	(M=2) PTHR24356//PTHR24356:SF89 - SERINE/THREONINE-PROTEIN KINASE
Potri.001G018400.1	Potri.001G018400	1345974	1349150	similar to ovule development protein; putative; similar to ovule development protein AINTEGUMENTA (GI:1209099)(Arabidopsis thaliana); [ co-ortholog (1of3) of At3g20840, At1g51190, ]
Potri.001G018500.1	Potri.001G018500	1350630	1352514	MSF1-like family protein; similar to px19 (Gallus gallus) GI:969170; [ ortholog of At5g13070,]
Potri.001G018600.1	Potri.001G018600	1354173	1356810	zinc finger (AN1-like) family protein; [ co-ortholog (1of2) of At1g51200, ]
Potri.001G018700.1	Potri.001G018700	1363799	1368430	(M=11) PTHR24362//PTHR24362:SF158 - SERINE/THREONINE-PROTEIN KINASE NEK
Potri.001G018800.1	Potri.001G018800	1371517	1378754	metal transporter family protein; similar to ZIP Zinc transporter domain containing protein; [ co-ortholog (1of2) of At3g20870, ]
Potri.001G019100.1	Potri.001G019100	1400372	1406121	(M=8) 3.6.3.4 - Cu(2+)-exporting ATPase.
Potri.001G019300.1	Potri.001G019300	1413067	1413348
Potri.001G019400.1	Potri.001G019400	1414854	1417838	(M=7) K05863 - solute carrier family 25 (mitochondrial adenine nucleotide translocator), member 4/5/6/31
Potri.001G019500.1	Potri.001G019500	1418782	1420964	similar to pentatricopeptide (PPR) repeat-containing protein; [ ortholog of At2g22410,]
Potri.001G019600.2	Potri.001G019600	1423921	1428343
Potri.001G019700.1	Potri.001G019700	1431058	1431969
Potri.001G019900.1	Potri.001G019900	1454768	1455544
Potri.001G020000.1	Potri.001G020000	1469832	1471394
Potri.001G020100.1	Potri.001G020100	1501771	1503372
Potri.001G020200.2	Potri.001G020200	1523710	1526507
Potri.001G020300.2	Potri.001G020300	1541144	1546247
Potri.001G020400.1	Potri.001G020400	1557803	1559152	(M=63) PTHR13683:SF98 - CHLOROPLAST NUCLEIOD DNA-BINDING-RELATED
Potri.001G020500.1	Potri.001G020500	1562893	1563722	(M=613) PF01535 - PPR repeat
Potri.001G020600.1	Potri.001G020600	1563841	1570916	(M=33) 3.6.3.8 - Calcium-transporting ATPase.
Potri.001G020700.1	Potri.001G020700	1578759	1580966
Potri.001G020800.1	Potri.001G020800	1581708	1584937	NAD-dependent glycerol-3-phosphate dehydrogenase family protein; weakly similar to SP|P46919|Glycerol 3-phosphate-dehydrogenase NAD (P(+)+) (EC 1.1.1.94) {{Bacillus subtilis}}; [ co-ortholog (1of2) of At3g07690, ]
Potri.001G020900.1	Potri.001G020900	1593383	1596770	similar to FAD-binding domain-containing protein; cytokinin oxidase family protein; similar to cytokinin oxidase; similar to Zea mays; similar to EMBL:ZMY18377 (gi:3882018) (gi:3441978); [ co-ortholog (1of2) of At3g63440, ]
Potri.001G021000.1	Potri.001G021000	1607742	1610595	calmodulin-binding family protein; similar to low similarity to SF16 protein (Helianthus annuus) GI:560150; [ ortholog of At5g13460,]
Potri.001G021200.1	Potri.001G021200	1633424	1634352
Potri.001G021300.1	Potri.001G021300	1636042	1636683
Potri.001G021400.1	Potri.001G021400	1638894	1639265
Potri.001G021500.2	Potri.001G021500	1645035	1649822
Potri.001G021600.1	Potri.001G021600	1652240	1654457
Potri.001G021700.1	Potri.001G021700	1655929	1656913
Potri.001G021800.1	Potri.001G021800	1659662	1660060
Potri.001G021900.1	Potri.001G021900	1665686	1669171
Potri.001G022000.1	Potri.001G022000	1695928	1696881	(M=232) PF00646 - F-box domain
Potri.001G022100.1	Potri.001G022100	1701475	1704963	(M=232) PF00646 - F-box domain
Potri.001G022300.1	Potri.001G022300	1722570	1723452	(M=232) PF00646 - F-box domain
Potri.001G022400.1	Potri.001G022400	1729269	1730252
Potri.001G022500.2	Potri.001G022500	1730847	1732910
Potri.001G022600.1	Potri.001G022600	1736492	1736812
Potri.001G022700.1	Potri.001G022700	1737847	1743491	similar to ELONGATION DEFECTIVE 1; similar to ABA INSENSITIVE 8; similar to KOBITO; [ co-ortholog (1of2) of At3g08550, ]
Potri.001G022800.1	Potri.001G022800	1745107	1747031	(M=31) PTHR23155:SF236 - DISEASE RESISTANCE PROTEIN (NBS-LRR CLASS), PUTATIVE
Potri.001G022900.1	Potri.001G022900	1750927	1753095	(M=5) KOG0286 - G-protein beta subunit
Potri.001G023100.1	Potri.001G023100	1764889	1766893	(M=14) PF07145 - Ataxin-2 C-terminal region
Potri.001G023200.1	Potri.001G023200	1768060	1768956	protease inhibitor/seed storage/lipid transfer protein (LTP) family protein; [ co-ortholog (1of2) of At4g30880, ]
Potri.001G023300.1	Potri.001G023300	1770676	1771673	protease inhibitor/seed storage/lipid transfer protein (LTP) family protein; [ co-ortholog (2of2) of At4g30880, ]
Potri.001G023400.1	Potri.001G023400	1773009	1778801	(M=23) PTHR22953 - ACID PHOSPHATASE RELATED
Potri.001G023500.1	Potri.001G023500	1783517	1786644	(M=106) PF03514 - GRAS domain family
Potri.001G023700.1	Potri.001G023700	1788902	1789483	(M=37) PTHR21495 - NUCLEOPORIN-RELATED
Potri.001G023900.1	Potri.001G023900	1796080	1799608	(M=63) PF03005 - Arabidopsis proteins of unknown function
Potri.001G024100.1	Potri.001G024100	1804238	1807952	(M=10) PF07839 - Plant calmodulin-binding domain
Potri.001G024200.2	Potri.001G024200	1818992	1823316
Potri.001G024300.1	Potri.001G024300	1824199	1827030	similar to GLUCOSE INSENSITIVE 1; similar to IMPAIRED SUCROSE INDUCTION 4; similar to SALT RESISTANT 1; similar to SHORT-CHAIN DEHYDROGENASE REDUCTASE 1; similar to SUGAR-INSENSITIVE 4; similar to ABA DEFICIENT 2; [ ortholog of At1g52340,]
Potri.001G024500.1	Potri.001G024500	1830981	1834750	similar to brix domain-containing protein; similar to Small nucleolar ribonucleoprotein protein involved in ribosomal RNA processing. Located in nucleolus and cajal bodies.; [ co-ortholog (2of2) of At1g63780, ]
Potri.001G024600.1	Potri.001G024600	1835273	1839226	(M=4) PTHR23315:SF36 - ARMADILLO REPEAT-CONTAINING PROTEIN-LIKE (OS01G0948500 PROTEIN)
Potri.001G024700.1	Potri.001G024700	1840865	1841462
Potri.001G024800.1	Potri.001G024800	1842461	1845557	similar to ANNEXIN 3; [ ortholog of At2g38760,]
Potri.001G024900.1	Potri.001G024900	1849891	1852473	similar to ANNEXIN 4; [ ortholog of At2g38750,]
Potri.001G025000.1	Potri.001G025000	1858218	1858899	(M=13) PTHR10502:SF10 - ANNEXIN
Potri.001G025100.2	Potri.001G025100	1861079	1868707
Potri.001G025200.1	Potri.001G025200	1873672	1875509	(M=421) PF00067 - Cytochrome P450
Potri.001G025500.1	Potri.001G025500	1888762	1891351	eukaryotic rpb5 RNA polymerase subunit family protein; similar to SP|P19388|DNA directed-RNA polymerase 2 23 kDa polypeptide EC (2 7.7.6.{Homo) {sapiens} ; [ ortholog of At3g54490,]
Potri.001G025600.1	Potri.001G025600	1892227	1895809	similar to SKP1-INTERACTING PARTNER 5; [ ortholog of At3g54480,]
Potri.001G025700.1	Potri.001G025700	1896466	1901147	(M=5) PTHR23421//PTHR23421:SF35 - BETA-GALACTOSIDASE RELATED // SUBFAMILY NOT NAMED
Potri.001G025900.1	Potri.001G025900	1910299	1910571
Potri.001G026000.1	Potri.001G026000	1910613	1912364	(M=37) KOG4282 - Transcription factor GT-2 and related proteins, contains trihelix DNA-binding/SANT domain
Potri.001G026100.5	Potri.001G026100	1915772	1921494	eukaryotic translation initiation factor 2B family protein; eIF-2B family protein; similar to SP|P49770|Translation initiation factor eIF 2B-beta subunit eIF (2B-GDP GTP-exchange factor {Homo) {sapiens} ; [ co-ortholog (1of2) of At3g07300, ]
Potri.001G026300.1	Potri.001G026300	1931948	1934911	similar to Uridine 5'-monophosphate synthase (UMP synthase) [Includes: Orotate phosphoribosyltransferase (EC 2.4.2.10) (OPRtase); similar to Orotidine 5'- phosphate decarboxylase (EC 4.1.1.23) (OMPdecase)].; [ co-ortholog (2of2) of At3g54470, ]
Potri.001G026400.1	Potri.001G026400	1938841	1944568	similar to zinc finger and C2 domain protein; putative; similar to zinc finger and C2 domain protein GI:9957238 from (Arabidopsis thaliana); [ ortholog of At3g07940,]
Potri.001G026500.1	Potri.001G026500	1945261	1945891
Potri.001G026700.1	Potri.001G026700	1953016	1955414	(M=2) KOG3131 - Uncharacterized conserved protein
Potri.001G026900.1	Potri.001G026900	1971377	1982570	(M=9) PTHR22870:SF25 - REGULATOR OF CHROMOSOME CONDENSATION-RELATED
Potri.001G027000.1	Potri.001G027000	1985671	1987119	(M=1) PTHR26402//PTHR26402:SF52 - RESPONSE REGULATOR OF TWO-COMPONENT SYSTEM
Potri.001G027100.1	Potri.001G027100	1993782	1997676	(M=44) PTHR11654:SF37 - OLIGOPEPTIDE TRANSPORTER-RELATED
Potri.001G027200.1	Potri.001G027200	2029686	2032401	(M=11) PF11523 - Protein of unknown function (DUF3223)
Potri.001G027300.1	Potri.001G027300	2032250	2033837
Potri.001G027500.1	Potri.001G027500	2050275	2052041	(M=17) KOG4579 - Leucine-rich repeat (LRR) protein associated with apoptosis in muscle tissue
Potri.001G027600.2	Potri.001G027600	2055480	2059982
Potri.001G027700.1	Potri.001G027700	2062176	2063738	(M=10) PF05142 - Domain of unknown function (DUF702)
Potri.001G027900.1	Potri.001G027900	2067935	2072440	phosphatidylinositol-4-phosphate 5-kinase family protein; similar to phosphatidylinositol-4-phosphate 5-kinase AtPIP5K1 (Arabidopsis thaliana) GI:3702691; [ co-ortholog (1of2) of At3g07960, ]
Potri.001G028000.1	Potri.001G028000	2082775	2085080	similar to NADPH:QUINONE OXIDOREDUCTASE; [ co-ortholog (1of3) of At3g27890, ]
Potri.001G028100.1	Potri.001G028100	2090305	2095605	similar to expressed protein in Arabidopsis thaliana; similar to predicted protein At2g25260 - Arabidopsis thaliana; similar to EMBL:AC007070; similar to expressed protein in Arabidopsis thaliana; similar to predicted protein At2g25260 - Arabidopsis thali
Potri.001G028200.1	Potri.001G028200	2103048	2105762	aspartyl protease family protein; [ co-ortholog (1of2) of At5g07030, ]
Potri.001G028300.1	Potri.001G028300	2110038	2111646	(M=9) PTHR23315:SF7 - ANKYRIN-REPEAT-ARM DOMAIN PROTEIN
Potri.001G028400.1	Potri.001G028400	2118965	2121516	(M=37) KOG4282 - Transcription factor GT-2 and related proteins, contains trihelix DNA-binding/SANT domain
Potri.001G028600.1	Potri.001G028600	2127169	2128888	(M=12) 2.3.1.74 - Naringenin-chalcone synthase.
Potri.001G028800.1	Potri.001G028800	2135256	2136635
Potri.001G029000.1	Potri.001G029000	2140798	2142680
Potri.001G029100.1	Potri.001G029100	2141782	2142471
Potri.001G029300.1	Potri.001G029300	2143121	2146954	(M=31) PTHR23155:SF236 - DISEASE RESISTANCE PROTEIN (NBS-LRR CLASS), PUTATIVE
Potri.001G029400.1	Potri.001G029400	2155375	2157940	(M=44) PTHR13068//PTHR13068:SF3 - CGI-12 PROTEIN-RELATED // SUBFAMILY NOT NAMED
Potri.001G029600.2	Potri.001G029600	2164069	2176002
Potri.001G029800.1	Potri.001G029800	2195164	2204247	(M=6) PTHR22952//PTHR22952:SF53 - CAMP-RESPONSE ELEMENT BINDING PROTEIN-RELATED // SUBFAMILY NOT NAMED
Potri.001G030000.2	Potri.001G030000	2208508	2211683
Potri.001G030100.1	Potri.001G030100	2212510	2227899	(M=7) PF05664 - Protein of unknown function (DUF810)
Potri.001G030200.1	Potri.001G030200	2231529	2236229	protein arginine N-methyltransferase family protein; similar to protein arginine N-methyltransferase 3 from {{Rattus norvegicus}} SP|O70467|; similar to {Homo sapiens} SP|O60678; [ ortholog of At3g12270,]
Potri.001G030300.1	Potri.001G030300	2240036	2241681	(M=44) PTHR13068//PTHR13068:SF3 - CGI-12 PROTEIN-RELATED // SUBFAMILY NOT NAMED
Potri.001G030400.1	Potri.001G030400	2242825	2244878
Potri.001G030600.1	Potri.001G030600	2255138	2256565	glycosyltransferase family protein; [ ortholog of At2g22590,]
Potri.001G030700.2	Potri.001G030700	2260604	2268043
Potri.001G030800.1	Potri.001G030800	2269977	2276442	(M=2) K03002 - DNA-directed RNA polymerase I subunit RPA2
Potri.001G030900.1	Potri.001G030900	2278793	2286830	(M=3) PTHR23044 - 3'-5' EXONUCLEASE ERI1-RELATED
Potri.001G031100.1	Potri.001G031100	2289365	2290075
Potri.001G031400.1	Potri.001G031400	2300860	2312250	similar to RETINOBLASTOMA-RELATED 1; [ ortholog of At3g12280,]
Potri.001G031500.2	Potri.001G031500	2319134	2321350	similar to PEANUT 1; [ ortholog of At5g22130,]
Potri.001G031600.1	Potri.001G031600	2323118	2324299	(M=20) KOG4293 - Predicted membrane protein, contains DoH and Cytochrome b-561/ferric reductase transmembrane domains
Potri.001G031700.2	Potri.001G031700	2324585	2334359
Potri.001G031800.7	Potri.001G031800	2339405	2344242
Potri.001G031900.1	Potri.001G031900	2345689	2346372	(M=14) PF04759 - Protein of unknown function, DUF617
Potri.001G032000.3	Potri.001G032000	2349180	2353913	similar to choline kinase; putative; similar to GmCK2p choline kinase gi|1438881|gb|AAC49375|; [ co-ortholog (2of2) of At1g74320, ]
Potri.001G032100.2	Potri.001G032100	2355223	2358952
Potri.001G032200.1	Potri.001G032200	2360336	2362557
Potri.001G032500.1	Potri.001G032500	2388673	2391140	(M=76) PF00892 - EamA-like transporter family
Potri.001G032600.1	Potri.001G032600	2396495	2402252	(M=14) PTHR19321 - PROTEIN REGULATOR OF CYTOKINESIS 1 PRC1-RELATED
Potri.001G032700.1	Potri.001G032700	2402823	2403525
Potri.001G032800.1	Potri.001G032800	2405010	2410179	(M=151) KOG0157 - Cytochrome P450 CYP4/CYP19/CYP26 subfamilies
Potri.001G032900.1	Potri.001G032900	2411696	2413690	similar to cysteine protease inhibitor. [ORG:Pyrus communis]; [ co-ortholog (1of4) of S10588, CAA11899, AAL85883, AAL85886, T07054, AAA97906, AAA97907, P25973, AAB71505, T07053, ]
Potri.001G033000.1	Potri.001G033000	2415156	2415449
Potri.001G033100.1	Potri.001G033100	2415663	2418664	(M=31) PTHR23155:SF236 - DISEASE RESISTANCE PROTEIN (NBS-LRR CLASS), PUTATIVE
Potri.001G033200.2	Potri.001G033200	2419596	2425147
Potri.001G033300.1	Potri.001G033300	2423837	2424247
Potri.001G033400.1	Potri.001G033400	2434149	2437730
Potri.001G033500.3	Potri.001G033500	2439164	2444037
Potri.001G033600.1	Potri.001G033600	2444708	2448369	(M=37) PF00627 - UBA/TS-N domain
Potri.001G033700.1	Potri.001G033700	2449440	2450064
Potri.001G033800.1	Potri.001G033800	2452077	2455622	(M=7) PF03254 - Xyloglucan fucosyltransferase
Potri.001G033900.3	Potri.001G033900	2457121	2461213	ribonuclease P family protein; similar to Ribonuclease P protein subunit p29 (EC 3.1.26.5) (hPOP4) (Swiss-Prot:O95707) (Homo sapiens); ribonuclease P family protein; similar to Ribonuclease P protein subunit p29 (EC 3.1.26.5) (hPOP4) (Swiss-Prot:O95707) (
Potri.001G034000.1	Potri.001G034000	2462085	2463247	(M=6) K13681 - xyloglucan fucosyltransferase [EC:2.4.1.-]
Potri.001G034100.1	Potri.001G034100	2464078	2465858	(M=6) K13681 - xyloglucan fucosyltransferase [EC:2.4.1.-]
Potri.001G034200.1	Potri.001G034200	2471532	2473883	tumour susceptibility gene 101 (TSG101) family protein; similar to SP|Q99816|Tumor susceptibility gene 101 protein {Homo {sapiens} ; [ co-ortholog (1of2) of At5g13860, At3g12400, ]
Potri.001G034300.6	Potri.001G034300	2477465	2486997
Potri.001G034500.1	Potri.001G034500	2493774	2495234	(M=44) PTHR13068//PTHR13068:SF3 - CGI-12 PROTEIN-RELATED // SUBFAMILY NOT NAMED
Potri.001G034700.1	Potri.001G034700	2501367	2505221	(M=44) PTHR13068//PTHR13068:SF3 - CGI-12 PROTEIN-RELATED // SUBFAMILY NOT NAMED
Potri.001G034800.1	Potri.001G034800	2501778	2502425
Potri.001G034900.1	Potri.001G034900	2505867	2507727	(M=44) PTHR13068//PTHR13068:SF3 - CGI-12 PROTEIN-RELATED // SUBFAMILY NOT NAMED
Potri.001G035000.2	Potri.001G035000	2510558	2513763
Potri.001G035100.1	Potri.001G035100	2514452	2515410
Potri.001G035400.1	Potri.001G035400	2523816	2524499	(M=1) K08829 - male germ cell-associated kinase [EC:2.7.11.22]
Potri.001G035500.1	Potri.001G035500	2526621	2529084	similar to S haplotype-specific F-box protein 1. [ORG:Prunus avium]; [ co-ortholog (2of2) of BAD08683, ]
Potri.001G035600.1	Potri.001G035600	2530139	2531555	(M=44) PTHR13068//PTHR13068:SF3 - CGI-12 PROTEIN-RELATED // SUBFAMILY NOT NAMED
Potri.001G035700.1	Potri.001G035700	2532115	2537208	(M=1) PTHR12436:SF13 - SAC3/GANP FAMILY PROTEIN
Potri.001G035800.1	Potri.001G035800	2538107	2542201	similar to DNAJ heat shock N-terminal domain-containing protein; similar to cell division protein-related; similar to GlsA (Volvox carteri f. nagariensis) GI:4633129; [ co-ortholog (2of2) of At3g11450, At5g06110, ]
Potri.001G036000.2	Potri.001G036000	2551776	2556511
Potri.001G036100.2	Potri.001G036100	2563943	2582715	similar to ran-binding protein; putative; similar to SP|Q9UIA9|Ran binding-protein 16 {Homo {sapiens} ; [ co-ortholog (1of3) of At5g06120, ]
Potri.001G036200.1	Potri.001G036200	2565279	2565793
Potri.001G036300.1	Potri.001G036300	2584586	2584918
Potri.001G036400.1	Potri.001G036400	2584939	2588102	similar to expressed protein in Arabidopsis thaliana; similar to DNA-binding Mel-18 protein; similar to Homo sapiens; similar to PIR:JN0717; [ co-ortholog (1of2) of At3g54360, ]
Potri.001G036500.1	Potri.001G036500	2591143	2592120	(M=31) PTHR11783 - SULFOTRANSFERASE (SULT)
Potri.001G036600.1	Potri.001G036600	2597845	2599166	(M=31) PTHR11783 - SULFOTRANSFERASE (SULT)
Potri.001G036800.3	Potri.001G036800	2609189	2611782	similar to Histone-lysine N-methyltransferase; similar to H3 lysine-9 specific 1 (EC 2.1.1.43) (Histone H3-K9 methyltransferase 1) (H3-K9-HMTase 1) (Suppressor of variegation 3-9 homolog 1) (Su(var)3-9 homolog 1).; [ co-ortholog (2of4) of At2g05900, At1g7
Potri.001G036900.2	Potri.001G036900	2614753	2618030	similar to 4-coumarate-CoA ligase (EC 6.2.1.12) - quaking aspen. [ORG:Populus tremuloides]; [ co-ortholog (1of4) of AAC24503, At1g51680, CAB97359, CAA49575, AAC97600, AAK58908, AAF91310, AAL56850, AAS88873, S31705, P31686, T08074, AAL35216, AAL02145, AAF7
Potri.001G037000.2	Potri.001G037000	2620654	2623618
Potri.001G037100.1	Potri.001G037100	2624928	2626083	(M=12) PTHR21596:SF1 - TRANSCRIPTION FACTOR X1-LIKE
Potri.001G037200.1	Potri.001G037200	2629062	2631057	similar to zinc finger protein-related; [ co-ortholog (2of3) of At3g14250, ]
Potri.001G037300.2	Potri.001G037300	2634983	2641403
Potri.001G037400.1	Potri.001G037400	2648795	2651371
Potri.001G037600.1	Potri.001G037600	2654926	2655450
Potri.001G037700.1	Potri.001G037700	2656548	2661363	(M=7) 5.1.3.15 - Glucose-6-phosphate 1-epimerase.
Potri.001G037900.2	Potri.001G037900	2668854	2676860
Potri.001G038000.2	Potri.001G038000	2685618	2690715	similar to DNA repair protein RAD23; putative; similar to DNA repair by nucleotide excision (NER) RAD23 protein; similar to isoform II GI:1914685 from (Daucus carota); [ co-ortholog (2of2) of At1g79650, At1g16190, ]
Potri.001G038100.2	Potri.001G038100	2694612	2698229	TMS membrane family protein; tumour differentially expressed (TDE) family protein; [ co-ortholog (1of2) of At1g16180, ]
Potri.001G038200.1	Potri.001G038200	2701074	2702136
Potri.001G038300.2	Potri.001G038300	2702187	2708972
Potri.001G038500.1	Potri.001G038500	2715070	2715953	(M=7) PTHR10797:SF0 - CCR4-NOT TRANSCRIPTION COMPLEX SUBUNIT 7 (CCR4-ASSOCIATED FACTOR 1)(CAF-1)
Potri.001G038600.1	Potri.001G038600	2716814	2717236	(M=33) PF08488 - Wall-associated kinase
Potri.001G038700.1	Potri.001G038700	2744981	2746112	(M=2) PF07645//PF08488 - Calcium-binding EGF domain // Wall-associated kinase
Potri.001G038800.1	Potri.001G038800	2813892	2814426
Potri.001G039000.1	Potri.001G039000	2820200	2820893	(M=7) PTHR10797:SF0 - CCR4-NOT TRANSCRIPTION COMPLEX SUBUNIT 7 (CCR4-ASSOCIATED FACTOR 1)(CAF-1)
Potri.001G039100.1	Potri.001G039100	2821231	2822254	(M=33) PF08488 - Wall-associated kinase
Potri.001G039200.1	Potri.001G039200	2835064	2838974	(M=7) PF00069//PF08488 - Protein kinase domain // Wall-associated kinase
Potri.001G039400.1	Potri.001G039400	2845651	2846076
Potri.001G039500.1	Potri.001G039500	2847273	2847642	(M=59) PTHR24420//PTHR24420:SF444 - LEUCINE-RICH REPEAT RECEPTOR-LIKE PROTEIN KINASE // SUBFAMILY NOT NAMED
Potri.001G039700.1	Potri.001G039700	2869261	2870915
Potri.001G040000.1	Potri.001G040000	2890450	2893035	(M=15) PF00069//PF07645//PF08488 - Protein kinase domain // Calcium-binding EGF domain // Wall-associated kinase
Potri.001G040100.2	Potri.001G040100	2894774	2897360
Potri.001G040200.1	Potri.001G040200	2899277	2900091	(M=7) PF01439 - Metallothionein
Potri.001G040300.1	Potri.001G040300	2907520	2908115
Potri.001G040400.1	Potri.001G040400	2909708	2910534	(M=7) PTHR10797:SF0 - CCR4-NOT TRANSCRIPTION COMPLEX SUBUNIT 7 (CCR4-ASSOCIATED FACTOR 1)(CAF-1)
Potri.001G040800.1	Potri.001G040800	2969090	2973330	(M=7) PF00069//PF08488 - Protein kinase domain // Wall-associated kinase
Potri.001G040900.1	Potri.001G040900	2976143	2979030	(M=59) PTHR24420//PTHR24420:SF444 - LEUCINE-RICH REPEAT RECEPTOR-LIKE PROTEIN KINASE // SUBFAMILY NOT NAMED
Potri.001G041000.1	Potri.001G041000	2981975	2983583	(M=2) PF07645//PF08488 - Calcium-binding EGF domain // Wall-associated kinase
Potri.001G041100.1	Potri.001G041100	2991802	2994397	similar to putative wall-associated kinase. [ORG:Populus euramericana]; [ co-ortholog (33of36) of CAG27613, ]
Potri.001G041200.3	Potri.001G041200	2996152	2998748
Potri.001G041300.1	Potri.001G041300	3001200	3002000	(M=7) PF01439 - Metallothionein
Potri.001G041400.1	Potri.001G041400	3010398	3015624	(M=1) PTHR16517:SF4 - TUBBY-LIKE PROTEIN TULP8
Potri.001G041500.1	Potri.001G041500	3019091	3023485	(M=14) K09285 - AP2-like factor, ANT lineage
Potri.001G041700.1	Potri.001G041700	3033316	3035921	aspartyl protease family protein; [ co-ortholog (1of2) of At1g79720, ]
Potri.001G041800.2	Potri.001G041800	3047540	3051910
Potri.001G041900.1	Potri.001G041900	3051911	3055141	(M=3) PTHR26266//PTHR26266:SF147 - SERINE/THREONINE-PROTEIN KINASE
Potri.001G042000.1	Potri.001G042000	3057121	3062298
Potri.001G042100.1	Potri.001G042100	3065365	3066368
Potri.001G042300.1	Potri.001G042300	3086476	3087226	(M=48) KOG0198 - MEKK and related serine/threonine protein kinases
Potri.001G042400.1	Potri.001G042400	3089433	3090852	(M=15) PTHR24361//PTHR24361:SF58 - MITOGEN-ACTIVATED KINASE KINASE KINASE
Potri.001G042700.1	Potri.001G042700	3102549	3104642	similar to heat shock protein 70 cognate. [ORG:Salix gilgiana]; [ co-ortholog (4of11) of S14992, CAA44620, CAA83548, 1805333A, CAA67588, AAN87001, S08662, CAA67867, S44168, CAA82915, T09535, AAA82975, S53498, CAA36067, S42078, BAA34919, AAG23797, P26413,
Potri.001G042800.1	Potri.001G042800	3107035	3107680
Potri.001G042900.1	Potri.001G042900	3107642	3112488	transferase family protein; similar to anthranilate N-hydroxycinnamoyl/benzoyltransferase from Dianthus caryophyllus (GI:3288180; similar to GI:2239091); [ co-ortholog (2of2) of At5g48930, ]
Potri.001G043000.1	Potri.001G043000	3124224	3131560	(M=4) PTHR13832//PTHR13832:SF140 - PROTEIN PHOSPHATASE 2C // SUBFAMILY NOT NAMED
Potri.001G043100.3	Potri.001G043100	3133171	3134970	similar to DNAJ heat shock N-terminal domain-containing protein; similar to SP|Q05646|Chaperone protein dnaJ Erysipelothrix rhusiopathiae ; similar to SP|P45555 Chaperone protein dnaJ (HSP40) Staphylococcus aureus; similar to J8 mRNA; similar to nuclear g
Potri.001G043200.1	Potri.001G043200	3136517	3141164	magnesium transporter CorA-like family protein; similar to low similarity to SP|Q01926 RNA splicing protein MRS2; similar to mitochondrial precursor {Saccharomyces cerevisiae}; [ co-ortholog (1of2) of At1g16010, At1g80900, ]
Potri.001G043300.1	Potri.001G043300	3141287	3145737
Potri.001G043400.4	Potri.001G043400	3145857	3149656
Potri.001G043500.1	Potri.001G043500	3150482	3153589	(M=613) PF01535 - PPR repeat
Potri.001G043600.2	Potri.001G043600	3153619	3155889
Potri.001G043700.1	Potri.001G043700	3159945	3162104	(M=6) PTHR24420//PTHR24420:SF440 - LEUCINE-RICH REPEAT RECEPTOR-LIKE PROTEIN KINASE // SUBFAMILY NOT NAMED
Potri.001G043900.1	Potri.001G043900	3172345	3176133	similar to CYCLIC NUCLEOTIDE GATED CHANNEL 7; [ ortholog of At1g19780,At1g15990,]
Potri.001G044000.1	Potri.001G044000	3176659	3183000	(M=5) PF09353 - Domain of unknown function (DUF1995)
Potri.001G044100.2	Potri.001G044100	3187239	3189762
Potri.001G044200.1	Potri.001G044200	3193397	3196624	(M=2) 2.1.1.71 - Phosphatidyl-N-methylethanolamine N-methyltransferase.
Potri.001G044300.2	Potri.001G044300	3196560	3199696	similar to expressed protein in Arabidopsis thaliana; [ ortholog of At1g15980,]
Potri.001G044400.1	Potri.001G044400	3203354	3207047	(M=12) PF03352 - Methyladenine glycosylase
Potri.001G044500.1	Potri.001G044500	3209312	3211607	similar to Probable WRKY transcription factor 40 (WRKY DNA-binding protein 40).; [ co-ortholog (2of2) of At3g32090, At1g80840, ]
Potri.001G044700.1	Potri.001G044700	3224511	3228806	similar to adrenodoxin-like ferredoxin 2; similar to SP|P46656|Adrenodoxin ; similar to mitochondrial precursor (Adrenal ferredoxin) from Mus musculus; similar to SP|P10109 Adrenodoxin; similar to mitochondrial precursor (Hepatoredoxin) from Homo sapiens;
Potri.001G044800.1	Potri.001G044800	3229273	3229799	(M=8) PF07333 - S locus-related glycoprotein 1 binding pollen coat protein (SLR1-BP)
Potri.001G044900.2	Potri.001G044900	3241458	3248801	similar to Metal transporter Nramp1 (AtNramp1).; [ co-ortholog (1of2) of At1g15960, At1g80830, ]
Potri.001G045000.1	Potri.001G045000	3250119	3251996	(M=11) K09753 - cinnamoyl-CoA reductase
Potri.001G045100.1	Potri.001G045100	3265577	3268269	(M=11) K09753 - cinnamoyl-CoA reductase
Potri.001G045200.1	Potri.001G045200	3276419	3281199	(M=36) PF02705 - K+ potassium transporter
Potri.001G045300.1	Potri.001G045300	3285791	3286266	(M=50) PTHR10366:SF9 - CINNAMOYL-COA REDUCTASE
Potri.001G045500.2	Potri.001G045500	3303344	3306131
Potri.001G045600.1	Potri.001G045600	3314572	3315306	(M=11) K09753 - cinnamoyl-CoA reductase
Potri.001G045700.1	Potri.001G045700	3318446	3321642	(M=50) PTHR10366:SF9 - CINNAMOYL-COA REDUCTASE
Potri.001G045800.1	Potri.001G045800	3337853	3343846	(M=11) K09753 - cinnamoyl-CoA reductase
Potri.001G045900.1	Potri.001G045900	3385607	3387126	(M=11) K09753 - cinnamoyl-CoA reductase
Potri.001G046100.1	Potri.001G046100	3412759	3415423	(M=11) K09753 - cinnamoyl-CoA reductase
Potri.001G046300.1	Potri.001G046300	3427848	3429155
Potri.001G046400.2	Potri.001G046400	3452799	3455521
Potri.001G046500.3	Potri.001G046500	3461449	3472354	similar to expressed protein in Arabidopsis thaliana; similar to androgen-induced prostate proliferative shutoff associated protein (GI:4559410) (Homo sapiens); [ co-ortholog (2of2) of At1g80810, At1g15940, ]
Potri.001G046600.2	Potri.001G046600	3478692	3480856
Potri.001G046700.1	Potri.001G046700	3482400	3483870	(M=16) PTHR10797 - CCR4-NOT TRANSCRIPTION COMPLEX SUBUNIT
Potri.001G046800.2	Potri.001G046800	3490477	3491729	similar to Probable aquaporin NIP6.1 (NOD26-like intrinsic protein 6.1).; [ co-ortholog (1of2) of At1g80760, ]
Potri.001G047100.2	Potri.001G047100	3497331	3502016	similar to Golgi SNARE 11 protein (AtGOS11) (Golgi SNAP receptor complex member 1-1).; [ co-ortholog (1of2) of At1g15880, ]
Potri.001G047200.1	Potri.001G047200	3504695	3512199	(M=613) PF01535 - PPR repeat
Potri.001G047300.1	Potri.001G047300	3512574	3513450
Potri.001G047400.2	Potri.001G047400	3513871	3517663	similar to 60S ribosomal protein L7 (RPL7A); similar to ribosomal protein L7 GB:AAA03081 GI:307388 from (Homo sapiens); [ co-ortholog (1of2) of At1g80750, ]
Potri.001G047500.1	Potri.001G047500	3525095	3526961	(M=16) PTHR10042 - EARLY GROWTH RESPONSE PROTEIN-RELATED
Potri.001G047700.2	Potri.001G047700	3531581	3534021
Potri.001G047800.2	Potri.001G047800	3540131	3541535
Potri.001G047900.4	Potri.001G047900	3543359	3547828	similar to expressed protein in Arabidopsis thaliana; [ co-ortholog (2of3) of At1g15860, ]
Potri.001G048000.1	Potri.001G048000	3553781	3555430	(M=4) PTHR23198 - NUCLEOPORIN
Potri.001G048100.2	Potri.001G048100	3557320	3563091	transducin family protein; WD-40 repeat family protein; similar to mRNA-associated protein mrnp 41 (SP:P78406) (Homo sapiens); similar to mitotic checkpoint protein GI:9294423 from (Arabidopsis thaliana); [ co-ortholog (2of2) of At1g80670, At1g15850, ]
Potri.001G048200.1	Potri.001G048200	3566553	3567609	(M=210) PF00847 - AP2 domain
Potri.001G048300.1	Potri.001G048300	3576537	3582804	similar to H+-ATPase. [ORG:Medicago truncatula]; [ co-ortholog (3of5) of CAB85494, T52413, CAB85495, ]
Potri.001G048400.1	Potri.001G048400	3588723	3589342
Potri.001G048500.3	Potri.001G048500	3591501	3595450
Potri.001G048700.1	Potri.001G048700	3608879	3616418	(M=32) PTHR19241:SF10 - ATP-BINDING CASSETTE TRANSPORTER (PDR)
Potri.001G048800.1	Potri.001G048800	3655178	3662745	(M=32) PTHR19241:SF10 - ATP-BINDING CASSETTE TRANSPORTER (PDR)
Potri.001G048900.2	Potri.001G048900	3680373	3687683
Potri.001G049000.1	Potri.001G049000	3691760	3698842	(M=32) PTHR19241:SF10 - ATP-BINDING CASSETTE TRANSPORTER (PDR)
Potri.001G049100.1	Potri.001G049100	3703148	3709032	(M=19) KOG0497 - Oxidosqualene-lanosterol cyclase and related proteins
Potri.001G049200.3	Potri.001G049200	3713791	3719721
Potri.001G049300.2	Potri.001G049300	3732868	3736928
Potri.001G049400.1	Potri.001G049400	3742165	3751589	WD-40 repeat family protein; similar to contains 7 WD-40 repeats ; similar to LEUNIG (GP:11141605)(Arabidopsis thaliana); WD-40 repeat family protein; similar to contains 7 WD-40 repeats ; similar to LEUNIG (GP:11141605)(Arabidopsis thaliana); WD-40 repea
Potri.001G049500.1	Potri.001G049500	3763184	3764758
Potri.001G049600.1	Potri.001G049600	3772319	3774197
Potri.001G049700.1	Potri.001G049700	3781406	3782606
Potri.001G049800.1	Potri.001G049800	3789466	3794034	similar to PUTATIVE TYPE 1 MEMBRANE PROTEIN; [ co-ortholog (1of2) of At3g24160, ]
Potri.001G049900.5	Potri.001G049900	3795433	3797816	similar to peptidoglycan-binding domain-containing protein; similar to spore cortex-lytic enzyme prepeptide (GI:1644192) (Bacillus cereus); [ ortholog of At4g13670,]
Potri.002G084500.1	Potri.002G084500	5923018	5927622	similar to glucose-6-phosphate/phosphate translocator-related; similar to glucose 6 phosphate/phosphate translocators from Pisum sativum) GI:2997591; similar to (Mesembryanthemum crystallinum) GI:9295277; similar to (Solanum tuberosum) GI:2997593; [ ortho
Potri.002G084700.4	Potri.002G084700	5937540	5944262	similar to expressed protein in Arabidopsis thaliana; [ ortholog of At1g77620,]
Potri.002G084900.2	Potri.002G084900	5959622	5962330	similar to expressed protein in Arabidopsis thaliana; [ co-ortholog (1of2) of At1g44770, ]
Potri.002G085000.5	Potri.002G085000	5965768	5969867	similar to expressed protein in Arabidopsis thaliana; similar to expression supported by MPSS; [ co-ortholog (1of2) of At4g08310, At1g44780, ]
Potri.002G085100.3	Potri.002G085100	5971700	5974148	nodulin MtN21 family protein; similar to MtN21 GI:2598575 (root nodule development) from (Medicago truncatula); [ ortholog of At1g21890,]
Potri.002G085200.1	Potri.002G085200	5984101	5987040	similar to expressed protein in Arabidopsis thaliana; similar to hypothetical protein ssr1391 - Synechocystis sp. (strain PCC 6803); similar to PIR2:S75571; [ co-ortholog (2of2) of At4g08280, ]
Potri.002G085300.1	Potri.002G085300	5989931	5994202	emp24/gp25L/p24 family protein; similar to SP|O35587|Transmembrane protein Tmp21 precursor 21 (kDa Transmembrane trafficking protein {Mesocricetus) {auratus} ; [ co-ortholog (3of3) of At1g21900, At1g57620, At1g09580, ]
Potri.002G085400.1	Potri.002G085400	5996886	6000377	(M=2) K01436 - amidohydrolase [EC:3.5.1.-]
Potri.002G085600.1	Potri.002G085600	6015580	6016669	similar to AP2 domain-containing transcription factor TINY; putative; similar to AP2 domain containing protein; similar to TINY (GP:1246403) (Arabidopsis thaliana); [ co-ortholog (1of3) of At1g44830, ]
Potri.002G085700.1	Potri.002G085700	6024689	6025787
Potri.002G085800.2	Potri.002G085800	6027399	6029746	zinc finger (C3HC4-type RING finger) family protein; similar to C3HC4 type (RING finger); [ ortholog of At1g60360,]
Potri.002G085900.1	Potri.002G085900	6040544	6043256	similar to MORN (Membrane Occupation and Recognition Nexus) repeat-containing protein /phosphatidylinositol-4-phosphate 5-kinase-related; similar to low similarity to phosphatidylinositol-4-phosphate 5-kinase AtPIP5K1 (Arabidopsis thaliana) GI:3702691; [
Potri.002G086000.1	Potri.002G086000	6051229	6053845	(M=3) PTHR11751//PTHR11751:SF125 - SUBGROUP I AMINOTRANSFERASE RELATED // SUBFAMILY NOT NAMED
Potri.002G086100.1	Potri.002G086100	6063356	6064879	scarecrow transcription factor family protein; similar to SCARECROW - Arabidopsis thaliana; similar to PID:g1497987; [ co-ortholog (1of3) of At4g08250, ]
Potri.002G086200.1	Potri.002G086200	6073143	6074127	similar to expressed protein in Arabidopsis thaliana; similar to expressed protein in Arabidopsis thaliana; [ ortholog of At4g08240,]
Potri.002G086300.2	Potri.002G086300	6074265	6075629	similar to expressed protein in Arabidopsis thaliana; similar to expressed protein in Arabidopsis thaliana; [ ortholog of At3g42150,At1g21930,]
Potri.002G086400.2	Potri.002G086400	6079145	6084653
Potri.002G086600.3	Potri.002G086600	6108466	6110751
Potri.002G086800.1	Potri.002G086800	6116908	6120692	camphor resistance CrcB family protein; [ co-ortholog (2of2) of At2g41705, ]
Potri.002G086900.1	Potri.002G086900	6126306	6127650	(M=5) PTHR11544 - COLD SHOCK DOMAIN CONTAINING PROTEINS
Potri.002G087000.2	Potri.002G087000	6134263	6137820	similar to amino acid permease; putative; similar to AUX1 (regulator of root gravitropism; similar to putative permease) GI:1531758 GB:CAA67308 from (Arabidopsis thaliana); [ co-ortholog (1of2) of At1g77690, ]
Potri.002G087200.2	Potri.002G087200	6151152	6155012
Potri.002G087300.2	Potri.002G087300	6164091	6172427
Potri.002G087600.2	Potri.002G087600	6191422	6194822	protein kinase family protein; similar to protein kinase domain containing protein; [ co-ortholog (1of3) of At1g77720, ]
Potri.002G087700.1	Potri.002G087700	6195685	6201787	(M=2) PTHR12835 - BIOTIN PROTEIN LIGASE
Potri.002G088000.1	Potri.002G088000	6218233	6227882	oxysterol-binding family protein; similar to SWH1 (Saccharomyces cerevisiae) GI:402658; [ co-ortholog (1of3) of At2g31020, At2g31030, At4g08180, ]
Potri.002G088100.1	Potri.002G088100	6238802	6244174	similar to putative phosphatidylinositol-4-phosphate 5-kinase mRNA; similar to 1-phosphatidylinositol-4-phosphate 5-kinase; putative; similar to PIP kinase; putative; similar to PtdIns(4)P-5-kinase; putative; similar to diphosphoinositide kinase; putative
Potri.002G088400.1	Potri.002G088400	6277023	6281166	(M=3) PTHR10871:SF1 - 30S RIBOSOMAL PROTEIN S13
Potri.002G088600.1	Potri.002G088600	6300384	6304858	similar to ORF. [ORG:Psophocarpus tetragonolobus]; [ ortholog of At1g77760,AAA80564,]
Potri.002G088700.2	Potri.002G088700	6308471	6312418
Potri.002G088900.1	Potri.002G088900	6315414	6320661	similar to putative mitogen-activated protein kinase 1. [ORG:Medicago sativa]; [ co-ortholog (2of2) of CAE00640, At4g08500, ]
Potri.002G089000.1	Potri.002G089000	6325273	6325455	(M=2) K12120 - phytochrome A
Potri.002G089100.2	Potri.002G089100	6327228	6332756	similar to expressed protein in Arabidopsis thaliana; [ co-ortholog (1of3) of At1g36990, At4g08510, ]
Potri.002G089400.2	Potri.002G089400	6348948	6365332
Potri.002G089600.1	Potri.002G089600	6373548	6375057
Potri.002G089700.1	Potri.002G089700	6381116	6383898	(M=3) PF02204 - Vacuolar sorting protein 9 (VPS9) domain
Potri.002G089800.5	Potri.002G089800	6385370	6389382	galactosyltransferase family protein; [ co-ortholog (1of2) of At1g22015, At1g77810, ]
Potri.002G089900.1	Potri.002G089900	6401227	6405838	(M=6) PF02362//PF06507 - B3 DNA binding domain // Auxin response factor
Potri.002G090000.2	Potri.002G090000	6409788	6412471
Potri.002G090100.1	Potri.002G090100	6412507	6414618
Potri.002G090200.1	Potri.002G090200	6414871	6420025	similar to glycine hydroxymethyltransferase; putative; similar to serine hydroxymethyltransferase; putative; similar to serine/threonine aldolase; putative; similar to serine hydroxymethyltransferase (Chlamydomonas reinhardtii) GI:17066746; [ co-ortholog
Potri.002G090300.1	Potri.002G090300	6420696	6422829	similar to hypothetical protein; [ co-ortholog (1of2) of At1g77855, At1g22030, ]
Potri.002G090400.1	Potri.002G090400	6438121	6440741	similar to KOMPEITO; [ ortholog of At1g77860,]
Potri.002G090600.2	Potri.002G090600	6446764	6449242	similar to DNAJ heat shock N-terminal domain-containing protein; similar to J-Domain (Residues 1-77) Of The Escherichia Coli N-Terminal Fragment (Residues 1-104) Of The Molecular Chaperone Dnaj GI:5542126; similar to DNAJ heat shock N; [ ortholog of At1g7
Potri.002G090700.4	Potri.002G090700	6452920	6458501	similar to Transcription factor TGA7 (AtbZIP50).; [ co-ortholog (2of2) of At1g22070, At1g77920, ]
Potri.002G090900.1	Potri.002G090900	6471338	6477328	similar to expressed protein in Arabidopsis thaliana; [ ortholog of At4g08540,At1g77890,]
Potri.002G091000.2	Potri.002G091000	6478390	6481784
Potri.002G091100.1	Potri.002G091100	6486739	6488539	(M=613) PF01535 - PPR repeat
Potri.002G091300.2	Potri.002G091300	6498146	6501210	similar to expressed protein in Arabidopsis thaliana; [ ortholog of At1g36310,]
Potri.002G091400.3	Potri.002G091400	6504011	6507923
Potri.002G091500.1	Potri.002G091500	6510254	6514459	(M=4) 2.6.1.83 - LL-diaminopimelate aminotransferase.
Potri.002G091700.1	Potri.002G091700	6529787	6540823	(M=13) KOG0978 - E3 ubiquitin ligase involved in syntaxin degradation
Potri.002G091800.1	Potri.002G091800	6541365	6544162	(M=103) PF00240 - Ubiquitin family
Potri.002G091900.1	Potri.002G091900	6546104	6548910	(M=17) PF00646//PF01344 - F-box domain // Kelch motif
Potri.002G092100.3	Potri.002G092100	6562595	6566106
Potri.002G092200.1	Potri.002G092200	6570956	6572016	(M=6) PTHR22814//PTHR22814:SF34 - COPPER TRANSPORT PROTEIN ATOX1-RELATED // SUBFAMILY NOT NAMED
Potri.002G092300.1	Potri.002G092300	6574045	6577361	(M=57) PTHR11945:SF19 - MADS BOX PROTEIN
Potri.002G092400.1	Potri.002G092400	6577833	6582212	similar to Low affinity sulphate transporter 3. [ORG:Stylosanthes hamata]; [ ortholog of At1g77990,P53393,]
Potri.002G092600.2	Potri.002G092600	6609892	6613667
Potri.002G092700.1	Potri.002G092700	6615039	6628944	similar to acetyl-CoA carboxylase. [ORG:Glycine max]; [ co-ortholog (1of2) of T07081, At1g36180, AAK59803, AAB42144, AAB63199, At1g36160, T09538, AAA81579, AAK59802, T07084, AAA81578, AAA75528, ]
Potri.002G092800.1	Potri.002G092800	6637717	6638917	(M=77) PF00234 - Protease inhibitor/seed storage/LTP family
Potri.002G093000.1	Potri.002G093000	6659729	6663001	(M=5) PTHR10551 - FASCIN
Potri.002G093100.2	Potri.002G093100	6666471	6668040	pollen Ole e 1 allergen and extensin family protein; similar to Encodes a protein; similar to expressed in leaves; similar to with similarity to pollen allergens.; [ co-ortholog (2of2) of At4g08685, ]
Potri.002G093300.1	Potri.002G093300	6675726	6679967	(M=3) PTHR11931 - PHOSPHOGLYCERATE MUTASE
Potri.002G093400.2	Potri.002G093400	6682140	6687245
Potri.002G093500.1	Potri.002G093500	6692301	6700964	(M=18) PTHR10887:SF27 - TRNA-SPLICING ENDONUCLEASE POSITIVE EFFECTOR-RELATED
Potri.002G093700.1	Potri.002G093700	6710844	6711539
Potri.002G093800.1	Potri.002G093800	6712589	6715492	(M=2) PTHR13315 - METALLO PHOSPHOESTERASE RELATED
Potri.002G094000.4	Potri.002G094000	6722714	6727414	glycosyl hydrolase family 3 protein; similar to xylosidase GI:2102655 from (Aspergillus niger); [ co-ortholog (1of4) of At1g78060, ]
Potri.002G094500.2	Potri.002G094500	6794197	6796721
Potri.002G094600.1	Potri.002G094600	6809739	6811537
Potri.002G094700.1	Potri.002G094700	6817567	6820006
Potri.002G094800.1	Potri.002G094800	6820012	6823033	(M=48) PTHR22904 - TPR REPEAT CONTAINING PROTEIN
Potri.002G095100.2	Potri.002G095100	6847397	6851457
Potri.002G095200.1	Potri.002G095200	6861321	6861808
Potri.002G095400.1	Potri.002G095400	6867453	6872132	(M=8) PTHR12537:SF13 - PUMILIO-RELATED
Potri.002G095600.1	Potri.002G095600	6872799	6875338	similar to ANNEXIN 1; similar to ANNEXIN ARABIDOPSIS 1; [ ortholog of At1g35720,]
Potri.002G095900.1	Potri.002G095900	6896477	6901167	similar to hexose transport protein. [ORG:Betula pendula]; [ co-ortholog (1of2) of AAD45934, T10149, At1g34580, AAA79768, CAD31120, ]
Potri.002G096000.1	Potri.002G096000	6902121	6904766	similar to hexose transport protein. [ORG:Betula pendula]; [ co-ortholog (2of2) of AAD45934, T10149, At1g34580, AAA79768, CAD31120, ]
Potri.002G096100.1	Potri.002G096100	6910414	6911590	similar to expressed protein in Arabidopsis thaliana; [ co-ortholog (2of2) of At1g22250, At1g78170, ]
Potri.002G096300.1	Potri.002G096300	6928121	6935845	(M=6) PTHR23160 - MYOSIN HEAVY CHAIN-RELATED
Potri.002G096400.1	Potri.002G096400	6951047	6958779
Potri.002G096500.4	Potri.002G096500	6964332	6967510	similar to expressed protein in Arabidopsis thaliana; [ co-ortholog (1of2) of At1g34630, ]
Potri.002G096700.2	Potri.002G096700	6970795	6971784
Potri.002G097100.1	Potri.002G097100	7006344	7007391
Potri.002G097300.1	Potri.002G097300	7012394	7013457
Potri.002G097400.2	Potri.002G097400	7021468	7023473	similar to hydrolase; alpha/beta fold family protein; similar to low similarity to hydrolases from Rhodococcus sp. EtbD2 GI:3273241; similar to EtbD1 GI:3273239; similar to alpha/beta fold family; [ ortholog of At1g78210,]
Potri.002G097600.1	Potri.002G097600	7028656	7031536	(M=19) PTHR18929 - PROTEIN DISULFIDE ISOMERASE
Potri.002G097700.2	Potri.002G097700	7033268	7039973	similar to DNA-binding protein-related; similar to DNA-binding protein-related; [ co-ortholog (1of2) of At1g22310, ]
Potri.002G097800.1	Potri.002G097800	7044092	7047496	(M=6) PTHR10588:SF49 - LEUCINE RICH REPEAT FAMILY PROTEIN
Potri.002G098000.2	Potri.002G098000	7050445	7057275
Potri.002G098100.1	Potri.002G098100	7075164	7079333	(M=11) KOG0149 - Predicted RNA-binding protein SEB4 (RRM superfamily)
Potri.002G098200.1	Potri.002G098200	7083527	7084511	(M=43) PTHR10593 - SERINE/THREONINE-PROTEIN KINASE RIO
Potri.002G098300.1	Potri.002G098300	7091678	7093570	(M=238) PTHR11926:SF15 - UDP-GLUCOSYLTRANSFERASE
Potri.002G098700.1	Potri.002G098700	7121730	7123544	(M=23) PF04674 - Phosphate-induced protein 1 conserved region
Potri.002G099400.1	Potri.002G099400	7164648	7174950	(M=2) PTHR12480:SF5 - HISTONE ARGININE DEMETHYLASE PSR
Potri.002G099500.4	Potri.002G099500	7175763	7177067
Potri.002G099600.2	Potri.002G099600	7181130	7183206
Potri.002G099700.1	Potri.002G099700	7187720	7190729	similar to serine/threonine protein kinase; putative; similar to serine/threonine protein kinase; putative; [ co-ortholog (1of2) of At1g78290, ]
Potri.002G099800.1	Potri.002G099800	7201667	7204267	similar to 14-3-3 protein 32kDa endonuclease. [ORG:Cucurbita pepo]; [ co-ortholog (2of2) of At4g09000, At1g78300, 2107305A, CAB42546, P42653, AAA85817, At1g35160, CAA88415, CAA53700, ]
Potri.002G100000.2	Potri.002G100000	7219280	7225097
Potri.002G100100.1	Potri.002G100100	7225353	7227067	(M=35) PTHR12565:SF7 - BASIC HELIX-LOOP-HELIX (BHLH) FAMILY PROTEIN
Potri.002G100300.1	Potri.002G100300	7228461	7232397	(M=3) 6.1.1.11 - Serine--tRNA ligase.
Potri.002G100400.2	Potri.002G100400	7232763	7237093
Potri.002G100700.3	Potri.002G100700	7271082	7277039
Potri.002G100800.3	Potri.002G100800	7280965	7290046
Potri.002G100900.3	Potri.002G100900	7293105	7303187	similar to isoamylase; putative; similar to starch debranching enzyme; putative; similar to isoamylase isoform 3 (Solanum tuberosum) GI:27728149; similar to isoamylase (Oryza sativa) GI:3252794; [ ortholog of At4g09020,]
Potri.002G101100.1	Potri.002G101100	7306342	7307101
Potri.002G101300.1	Potri.002G101300	7320271	7321432	similar to plastocyanin-like domain-containing protein; [ ortholog of At1g22480,]
Potri.002G101500.3	Potri.002G101500	7329856	7331816
Potri.002G101600.1	Potri.002G101600	7340799	7342536
Potri.002G101800.1	Potri.002G101800	7346787	7349028	zinc finger (C3HC4-type RING finger) family protein; similar to C3HC4 type (RING finger); similar to GI:4928397 from (Arabidopsis thaliana) (Plant Mol. Biol. 40 (4); similar to 579-590 (1999)); [ ortholog of At1g72220,]
Potri.002G102100.4	Potri.002G102100	7376142	7379655
Potri.002G102200.1	Potri.002G102200	7392307	7393351
Potri.002G102300.1	Potri.002G102300	7395296	7397458
Potri.002G102500.1	Potri.002G102500	7403112	7405385	(M=2) PTHR22778 - OVARIAN CANCER GENE-2 PROTEIN-RELATED
Potri.002G102600.1	Potri.002G102600	7407003	7415647	similar to pyridoxamine 5'-phosphate oxidase-related; weakly similar to Pyridoxamine 5''-phosphate oxidase (EC 1.4.3.5) (PNP/PMP oxidase) (PNPOx). (Swiss-Prot:P28225) (Shigella flexneri); similar to pyridoxamine 5'-phosphate oxidase-related; similar to co
Potri.002G102700.1	Potri.002G102700	7423681	7427320	(M=2) PTHR23125//PTHR23125:SF102 - F-BOX/LEUCINE RICH REPEAT PROTEIN // SUBFAMILY NOT NAMED
Potri.002G103100.1	Potri.002G103100	7458979	7465110	(M=2) PTHR15574:SF6 - WD AND TETRATRICOPEPTIDE REPEAT PROTEIN 1
Potri.002G103300.1	Potri.002G103300	7469630	7470736	similar to expressed protein in Arabidopsis thaliana; [ co-ortholog (2of2) of At5g50010, ]
Potri.002G103400.1	Potri.002G103400	7470959	7471335
Potri.002G103500.2	Potri.002G103500	7494177	7497421	similar to cyclin d2. [ORG:Glycine max]; [ ortholog of At2g22490,AAS13370,]
Potri.002G103600.1	Potri.002G103600	7508631	7510748	(M=613) PF01535 - PPR repeat
Potri.002G103700.1	Potri.002G103700	7511035	7514668	similar to copper-binding protein (CUTA); similar to copper-binding protein CUTA GI:12963361 from (Arabidopsis thaliana); similar to copper-binding protein (CUTA); similar to copper-binding protein CUTA G; [ ortholog of At2g33740,]
Potri.002G103900.2	Potri.002G103900	7521555	7524739
Potri.002G104100.1	Potri.002G104100	7539586	7549809
Potri.002G104200.4	Potri.002G104200	7550979	7554145	similar to expressed protein in Arabidopsis thaliana; similar to unknown protein (pir||T05575||; similar to expressed protein in Arabidopsis thaliana; similar to unknown protein (pir||T05575||; similar to expressed protein in Arabidopsis thaliana; similar
Potri.002G104300.1	Potri.002G104300	7561384	7573501	similar to pleckstrin homology (PH) domain-containing protein-related; similar to RhoGAP domain-containing protein; [ co-ortholog (1of2) of At4g24580, ]
Potri.002G104400.2	Potri.002G104400	7574003	7576068	mitochondrial substrate carrier family protein; [ co-ortholog (1of2) of At2g22500, ]
Potri.002G104600.1	Potri.002G104600	7585805	7587686	similar to chloroplast nucleoid DNA-binding protein-related; similar to CND41; similar to chloroplast nucleoid DNA binding protein (GI:2541876) (Nicotiana tabacum); [ ortholog of At1g09750,]
Potri.002G105000.1	Potri.002G105000	7622740	7624281	(M=39) PF03479 - Domain of unknown function (DUF296)
Potri.002G105100.3	Potri.002G105100	7637718	7643338	clathrin adaptor complexes medium subunit family protein; clathrin adaptor complexes medium subunit family protein; [ ortholog of At4g24550,]
Potri.002G105400.2	Potri.002G105400	7668156	7669380	similar to Hypothetical protein At5g64816 precursor.; [ ortholog of At5g64816,]
Potri.002G105600.1	Potri.002G105600	7686995	7698436	(M=9) PTHR11945:SF75 - SVP (SHORT VEGETATIVE PHASE), TRANSCRIPTION FACTOR
Potri.002G105700.1	Potri.002G105700	7701376	7709940	Ulp1 protease family protein; similar to low similarity to SP|Q9GZR1 SUMO-1-specific protease 1 (EC 3.4.22.-) (Sentrin-specific protease SENP6) (Protease FKSG6) {Homo sapiens}; similar to C-terminal catalytic domain; [ co-ortholog (1of2) of At1g09730, ]
Potri.002G105800.1	Potri.002G105800	7713559	7717519	similar to expressed protein in Arabidopsis thaliana; similar to previously annotated as 'PsRT17-1 like protein' based on similarity to PsRT17-1 (GP:1778376) (Pisum sativum) which was based upon si; [ co-ortholog (1of3) of At4g24530, ]
Potri.002G105900.1	Potri.002G105900	7717081	7724039	(M=14) PF00924 - Mechanosensitive ion channel
Potri.002G106100.1	Potri.002G106100	7749508	7753716	similar to chromosome-associated kinesin-related; weakly similar to chromosome-associated kinesin KIF4A (Chromokinesin) (Swiss-Prot:P33174) (Mus musculus); [ ortholog of At5g33300,]
Potri.002G106200.2	Potri.002G106200	7753929	7757928
Potri.002G106300.2	Potri.002G106300	7760475	7764168	similar to expressed protein in Arabidopsis thaliana; similar to expressed protein in Arabidopsis thaliana; [ ortholog of At4g38060,]
Potri.002G106400.1	Potri.002G106400	7765190	7768874	kinase interacting family protein; similar to kinase interacting protein 1 (GI:13936326) (Petunia integrifolia); [ ortholog of At1g09720,At1g58210,]
Potri.002G106700.1	Potri.002G106700	7784577	7784937	(M=11) K03046 - DNA-directed RNA polymerase subunit beta'
Potri.002G106800.1	Potri.002G106800	7789967	7793511	similar to leucine-rich repeat transmembrane protein kinase; putative; similar to A. thaliana receptor-like protein kinase (gb|RLK5_ARATH|ESTs). gb|ATTS0475 ; similar to gb|ATTS4362 come from this gene isoform contains a TG acceptor site at intron.; simil
Potri.002G107000.1	Potri.002G107000	7816383	7817179
Potri.002G107200.1	Potri.002G107200	7829783	7831956	similar to MATE efflux protein-related; similar to ZF14 mRNA; [ ortholog of At1g58340,]
Potri.002G107300.2	Potri.002G107300	7856762	7860170	glycosyl transferase family 43 protein; similar to Galactosylgalactosylxylosylprotein 3-beta-glucuronosyltransferase 1; similar to Rattus norvegicus (SP|O35789); similar to Homo sapiens (SP|Q9P2W7); similar to glycosyl transfe; [ ortholog of At1g27600,]
Potri.002G107400.2	Potri.002G107400	7864319	7880718
Potri.002G107600.1	Potri.002G107600	7891498	7893249	similar to expressed protein in Arabidopsis thaliana; similar to gb|AF151884|CGI 126-protein from Homo sapiens EST. gb|Z18048 comes|from this gene ; [ ortholog of At1g27530,]
Potri.002G107700.2	Potri.002G107700	7894826	7901683	similar to Phosphoenolpyruvate carboxykinase [ATP] (EC 4.1.1.49) (PEP carboxykinase) (Phosphoenolpyruvate carboxylase) (PEPCK).; [ co-ortholog (2of2) of At4g37870, ]
Potri.002G108000.2	Potri.002G108000	7944430	7949425	similar to auxin-responsive protein; similar to indoleacetic acid-induced protein 8 (IAA8); similar to SP|Q38826|Auxin responsive-protein IAA8 Indoleacetic (acid induced-protein 8 {Arabidopsis) {thaliana} ; similar to auxin-responsive protein; similar to
Potri.002G108100.1	Potri.002G108100	7963937	7965903
Potri.002G108500.1	Potri.002G108500	7996054	7999614	(M=3) KOG4754 - Predicted phosphoglycerate mutase
Potri.002G108600.6	Potri.002G108600	8004917	8007360	similar to unknown. [ORG:Glycine max]; [ co-ortholog (1of2) of AAG38146, AAG38145, AAG38144, ]
Potri.002G108900.1	Potri.002G108900	8017230	8021230	(M=3) PF07173 - Protein of unknown function (DUF1399)
Potri.002G109000.2	Potri.002G109000	8024667	8029976
Potri.002G109200.2	Potri.002G109200	8032366	8038831
Potri.002G109400.1	Potri.002G109400	8044783	8045539
Potri.002G109500.1	Potri.002G109500	8047541	8050082	(M=613) PF01535 - PPR repeat
Potri.002G109600.1	Potri.002G109600	8069232	8073548	(M=5) PTHR11945:SF96 - AGL21 (AGAMOUS-LIKE 21), TRANSCRIPTION FACTOR
Potri.002G109800.1	Potri.002G109800	8101675	8105350	similar to TRAF-type zinc finger-related; similar to TNF receptor associated factor 4 (GI:7274404) (Mus musculus) (GI:7274404); similar to Cysteine rich motif Associated to Ring and Traf domains protein (mCART1)(GI:1041; [ ortholog of At1g09920,]
Potri.002G110100.1	Potri.002G110100	8114529	8120525	(M=11) PF06045 - Rhamnogalacturonate lyase family
Potri.002G110200.2	Potri.002G110200	8124608	8128838
Potri.002G110300.1	Potri.002G110300	8130507	8134559	(M=11) PF06045 - Rhamnogalacturonate lyase family
Potri.002G110500.2	Potri.002G110500	8158621	8162162
Potri.002G110600.1	Potri.002G110600	8165053	8171552	similar to kinesin motor protein-related; [ co-ortholog (1of2) of At2g22610, ]
Potri.002G110700.3	Potri.002G110700	8174690	8192679	similar to SABRE; [ co-ortholog (1of2) of At1g58250, At5g49680, At5g49670, ]
Potri.002G110800.2	Potri.002G110800	8198186	8202597
Potri.002G111000.1	Potri.002G111000	8214553	8242202	(M=3) KOG1787 - Kinase A-anchor protein Neurobeachin and related BEACH and WD40 repeat proteins
Potri.002G111100.1	Potri.002G111100	8265325	8269845
Potri.002G111400.1	Potri.002G111400	8301354	8304069	(M=8) PTHR11207 - RIBONUCLEASE III
Potri.002G111500.1	Potri.002G111500	8304414	8306955
Potri.002G111600.3	Potri.002G111600	8310627	8312899
Potri.002G111900.1	Potri.002G111900	8352531	8355119	(M=8) KOG1376 - Alpha tubulin
Potri.002G112000.1	Potri.002G112000	8355443	8356904	(M=2) 2.7.1.17 - Xylulokinase.
Potri.002G112100.3	Potri.002G112100	8364143	8371928	similar to amino acid transport protein AAP2 - castor bean (fragment). [ORG:Ricinus communis]; [ ortholog of T09840,At1g10010,At1g58360,]
Potri.002G112300.3	Potri.002G112300	8385148	8387846
Potri.002G112800.3	Potri.002G112800	8410318	8412812
Potri.002G112900.1	Potri.002G112900	8419981	8421566
Potri.002G113000.3	Potri.002G113000	8422642	8426254	similar to expressed protein in Arabidopsis thaliana; similar to non-consensus GC donor splice site at exon boundary 21576; [ ortholog of At1g10040,]
Potri.002G113100.2	Potri.002G113100	8432852	8436621
Potri.002G113300.1	Potri.002G113300	8461980	8468320	similar to kn1-like protein. [ORG:Malus x domestica]; [ ortholog of AAK95645,At4g08150,CAA96511,]
Potri.002G113500.1	Potri.002G113500	8485864	8486427	(M=5) PTHR11825:SF2 - BRANCHED-CHAIN AMINO ACID AMINOTRANSFERASE
Potri.002G113700.2	Potri.002G113700	8507669	8509222
Potri.002G113800.1	Potri.002G113800	8517988	8525919	similar to early-responsive to dehydration protein-related; similar to ERD protein-related; similar to low similarity to ERD4 protein (early-responsive to dehydration stress) (Arabidopsis thaliana) GI:15375406; similar to RXW8 mRNA; [ ortholog of At1g5852
Potri.003G142400.1	Potri.003G142400	15905704	15912016	(M=9) PTHR13301//PTHR13301:SF24 - X-BOX TRANSCRIPTION FACTOR-RELATED
Potri.003G142500.2	Potri.003G142500	15916515	15922418
Potri.003G142600.2	Potri.003G142600	15925042	15927543
Potri.003G142700.2	Potri.003G142700	15933701	15937260	similar to 26S proteasome non-ATPase regulatory subunit; putative; similar to Swiss-Prot:P48556 26S proteasome non-ATPase regulatory subunit 8 (26S proteasome regulatory subunit S14) (p31) (Homo sapiens); [ co-ortholog (1of2) of At1g64520, At5g42040, ]
Potri.003G142800.2	Potri.003G142800	15938689	15941990
Potri.003G142900.1	Potri.003G142900	15948346	15951617	similar to HUA ENHANCER 3; [ co-ortholog (2of2) of At5g63610, ]
Potri.003G143000.2	Potri.003G143000	15956639	15961852	similar to RWP-RK domain-containing protein; similar to nodule inception protein (Lotus japonicus) GI:6448579; [ co-ortholog (1of2) of At1g64530, ]
Potri.003G143300.1	Potri.003G143300	15976214	15977223
Potri.003G143400.1	Potri.003G143400	15987889	15988592
Potri.003G143500.1	Potri.003G143500	15988469	15993711	(M=11) 3.2.1.2 - Beta-amylase.
Potri.003G143600.2	Potri.003G143600	16000959	16004484	similar to BiP isoform A. [ORG:Glycine max]; [ co-ortholog (2of3) of AAK21920, T06598, AAA81954, CAB72128, AAA81953, BAA76421, T06357, At5g42020, CAC14168, AAA81956, At5g28540, ]
Potri.003G143700.5	Potri.003G143700	16004960	16010823	carbon-nitrogen hydrolase family protein; similar to low similarity to SP|P71911 Glutamine-dependent NAD(+) synthetase (EC 6.3.5.1) {Mycobacterium tuberculosis}; similar to carbon-nitrogen family; [ co-ortholog (1of2) of At1g55090, ]
Potri.003G143900.1	Potri.003G143900	16023685	16027982	(M=4) 3.2.1.28 - Alpha,alpha-trehalase.
Potri.003G144000.1	Potri.003G144000	16031147	16035165	(M=4) 3.2.1.28 - Alpha,alpha-trehalase.
Potri.003G144100.1	Potri.003G144100	16048596	16051065	short-chain dehydrogenase/reductase (SDR) family protein; [ co-ortholog (2of2) of At1g64590, ]
Potri.003G144300.1	Potri.003G144300	16061768	16063180	(M=213) PTHR10641 - MYB-LIKE DNA-BINDING PROTEIN MYB
Potri.003G144400.3	Potri.003G144400	16066642	16071114
Potri.003G144500.1	Potri.003G144500	16086386	16088714	(M=45) PF02701 - Dof domain, zinc finger
Potri.003G144800.1	Potri.003G144800	16098092	16098364
Potri.003G144900.1	Potri.003G144900	16116190	16121034	similar to expressed protein in Arabidopsis thaliana; similar to cDNA bHLH transcription factor (bHLH epsilon gene) GI:32563003; [ co-ortholog (1of2) of At1g64625, ]
Potri.003G145100.1	Potri.003G145100	16131437	16134125	(M=2) PTHR15555 - ZINC FINGER HIT DOMAIN CONTAINING PROTEIN 2 (PROTEIN FON)-RELATED
Potri.003G145300.1	Potri.003G145300	16142854	16146170	protein kinase family protein; similar to protein kinase domain containing protein; Encodes a member of the WNK family 9 members in all of protein; similar to the structural design of which is clearly distinct from those of other known protein kinases; si
Potri.003G145400.1	Potri.003G145400	16148675	16149356	similar to Yippee-like protein At4g27740.; [ co-ortholog (4of5) of At4g27740, ]
Potri.003G145600.1	Potri.003G145600	16157323	16160818	(M=4) PTHR24003//PTHR24003:SF315 - MAJOR FACILITATOR SUPERFAMILY DOMAIN-CONTAINING PROTEIN-RELATED // SUBFAMILY NOT NAMED
Potri.003G145700.1	Potri.003G145700	16163964	16165301	(M=2) PF03328 - HpcH/HpaI aldolase/citrate lyase family
Potri.003G145900.1	Potri.003G145900	16167262	16171040	(M=2) PTHR11215 - METAL DEPENDENT HYDROLASE - RELATED
Potri.003G146000.1	Potri.003G146000	16179171	16188448	(M=9) PTHR24361//PTHR24361:SF72 - MITOGEN-ACTIVATED KINASE KINASE KINASE
Potri.003G146100.1	Potri.003G146100	16189116	16191580	similar to expressed protein in Arabidopsis thaliana; [ co-ortholog (1of2) of At5g41960, ]
Potri.003G146200.2	Potri.003G146200	16193345	16199031
Potri.003G146300.1	Potri.003G146300	16203166	16206849	(M=4) PTHR22957:SF31 - GTPASE ACTIVATOR PROTEIN OF RAB-LIKE SMALL GTPASES-LIKE PROTEIN
Potri.003G146500.3	Potri.003G146500	16218285	16222338
Potri.003G146700.1	Potri.003G146700	16229434	16229655	(M=21) PF04770 - ZF-HD protein dimerisation region
Potri.003G146800.1	Potri.003G146800	16232280	16235019	(M=202) KOG0156 - Cytochrome P450 CYP2 subfamily
Potri.003G146900.1	Potri.003G146900	16245976	16251703	similar to RNA polymerase II mediator complex protein-related; similar to SP|P87310|RNA polymerase 2 mediator complex protein nut2 {Schizosaccharomyces {pombe} ; [ co-ortholog (2of3) of At1g26665, At5g41910, ]
Potri.003G147100.1	Potri.003G147100	16251800	16252351
Potri.003G147200.1	Potri.003G147200	16252391	16252996	(M=27) PF00046//PF02183 - Homeobox domain // Homeobox associated leucine zipper
Potri.003G147400.1	Potri.003G147400	16280362	16284283	(M=2) PTHR10992:SF217 - HYDROLASE, ALPHA/BETA FOLD FAMILY PROTEIN
Potri.003G147500.1	Potri.003G147500	16292868	16293168
Potri.003G147600.2	Potri.003G147600	16294404	16297074
Potri.003G147700.1	Potri.003G147700	16299298	16301690	(M=5) PTHR21229:SF2 - LUNG SEVEN TRANSMEMBRANE RECEPTOR
Potri.003G147800.1	Potri.003G147800	16302859	16303860
Potri.003G147900.1	Potri.003G147900	16306106	16306888	similar to expressed protein in Arabidopsis thaliana; [ co-ortholog (2of2) of At1g64690, ]
Potri.003G148000.1	Potri.003G148000	16311823	16319927	(M=5) PTHR24420//PTHR24420:SF469 - LEUCINE-RICH REPEAT RECEPTOR-LIKE PROTEIN KINASE // SUBFAMILY NOT NAMED
Potri.003G148200.1	Potri.003G148200	16323586	16328811	(M=36) PF02705 - K+ potassium transporter
Potri.003G148300.1	Potri.003G148300	16335944	16338309	(M=13) PTHR23041 - RING FINGER DOMAIN-CONTAINING
Potri.003G148400.2	Potri.003G148400	16341441	16345347
Potri.003G148500.1	Potri.003G148500	16349492	16351298
Potri.003G148600.1	Potri.003G148600	16349654	16352366
Potri.003G148700.2	Potri.003G148700	16354315	16362273
Potri.003G148800.1	Potri.003G148800	16363025	16370216	(M=7) PTHR10026:SF10 - CYCLIN T
Potri.003G148900.1	Potri.003G148900	16371041	16371688	(M=2) PF02507 - Photosystem I reaction centre subunit III
Potri.003G149100.4	Potri.003G149100	16388625	16391184
Potri.003G149200.1	Potri.003G149200	16392004	16394165	(M=12) 3.6.3.1 - Phospholipid-translocating ATPase.
Potri.003G149300.1	Potri.003G149300	16395874	16398727
Potri.003G149400.1	Potri.003G149400	16401470	16401913	(M=170) PF02365 - No apical meristem (NAM) protein
Potri.003G149500.1	Potri.003G149500	16402495	16403352
Potri.003G149800.1	Potri.003G149800	16423327	16426472	similar to disease resistance protein (CC-NBS-LRR class); putative; similar to domain signature CC-NBS-LRR exists; similar to suggestive of a disease resistance protein.; [ co-ortholog (1of3) of At1g53350, ]
Potri.003G149900.1	Potri.003G149900	16428729	16429772	(M=74) PTHR24420//PTHR24420:SF474 - LEUCINE-RICH REPEAT RECEPTOR-LIKE PROTEIN KINASE // SUBFAMILY NOT NAMED
Potri.003G150000.1	Potri.003G150000	16430079	16432916	(M=74) PTHR24420//PTHR24420:SF474 - LEUCINE-RICH REPEAT RECEPTOR-LIKE PROTEIN KINASE // SUBFAMILY NOT NAMED
Potri.003G150300.1	Potri.003G150300	16446774	16447642	(M=78) PF02298 - Plastocyanin-like domain
Potri.003G150500.1	Potri.003G150500	16465066	16468892	(M=4) PTHR22597 - POLYCOMB GROUP PROTEIN
Potri.003G150600.1	Potri.003G150600	16470726	16471567	similar to Oleosin 18.5 kDa.; [ co-ortholog (2of2) of At4g25140, ]
Potri.003G150700.1	Potri.003G150700	16480419	16481852	(M=26) K09286 - EREBP-like factor
Potri.003G150800.1	Potri.003G150800	16494209	16495755	ethylene-responsive element-binding family protein; similar to ethylene responsive element binding factor 5 (AtERF5) (Swiss-Prot:O80341) (Arabidopsis thaliana); [ co-ortholog (2of2) of At5g51190, At5g61600, ]
Potri.003G150900.1	Potri.003G150900	16497201	16497743
Potri.003G151000.1	Potri.003G151000	16497944	16499241	(M=210) PF00847 - AP2 domain
Potri.003G151100.1	Potri.003G151100	16500464	16508102	(M=6) 2.7.1.11 - 6-phosphofructokinase.
Potri.003G151400.2	Potri.003G151400	16520483	16524830
Potri.003G151500.2	Potri.003G151500	16534807	16545194
Potri.003G151700.1	Potri.003G151700	16555309	16560075	similar to endo-1; similar to 4-beta-glucanase. [ORG:Populus tremuloides]; [ co-ortholog (1of3) of BAC22690, AAS45400, At5g49720, At4g24260, ]
Potri.003G151800.1	Potri.003G151800	16563002	16566017	similar to expressed protein in Arabidopsis thaliana; [ co-ortholog (1of2) of At2g02370, ]
Potri.003G151900.1	Potri.003G151900	16576788	16577825
Potri.003G152000.1	Potri.003G152000	16586183	16587233
Potri.003G152100.1	Potri.003G152100	16589852	16590849
Potri.003G152300.2	Potri.003G152300	16611475	16612338
Potri.003G152400.2	Potri.003G152400	16615837	16616908
Potri.003G152600.6	Potri.003G152600	16632099	16639889
Potri.003G152700.2	Potri.003G152700	16643832	16645397
Potri.003G152900.1	Potri.003G152900	16659391	16662079
Potri.003G153000.1	Potri.003G153000	16664421	16664672
Potri.003G153100.1	Potri.003G153100	16665631	16666298
Potri.003G153200.1	Potri.003G153200	16667678	16668947
Potri.003G153300.1	Potri.003G153300	16676048	16676401
Potri.003G153400.1	Potri.003G153400	16680463	16687303
Potri.003G153500.1	Potri.003G153500	16683013	16683822
Potri.003G153600.2	Potri.003G153600	16694905	16696751
Potri.003G153800.4	Potri.003G153800	16701330	16704265
Potri.003G153900.1	Potri.003G153900	16707567	16711975	(M=5) PTHR12725:SF5 - HALOACID DEHALOGENASE-LIKE HYDROLASE DOMAIN CONTAINING 3
Potri.003G154000.1	Potri.003G154000	16736095	16736826
Potri.003G154100.1	Potri.003G154100	16737920	16744954
Potri.003G154300.9	Potri.003G154200	16746509	16747332
Potri.003G154200.1	Potri.003G154300	16746509	16747332
Potri.003G154400.1	Potri.003G154400	16755081	16759746
Potri.003G154500.1	Potri.003G154500	16760811	16765473	haloacid dehalogenase-like hydrolase family protein; similar to low similarity to SP|Q94915 Rhythmically expressed gene 2 protein (DREG-2) {Drosophila melanogaster}; similar to haloacid dehalogenase-l; [ ortholog of At5g44730,]
Potri.003G154600.1	Potri.003G154600	16770373	16772570	similar to CATIONIC AMINO ACID TRANSPORTER 5; [ ortholog of At2g34960,]
Potri.003G154700.1	Potri.003G154700	16774115	16774381
Potri.003G154800.1	Potri.003G154800	16776328	16778478	(M=2) PTHR24015:SF41 - EMB1025 (EMBRYO DEFECTIVE 1025)
Potri.003G154900.1	Potri.003G154900	16780723	16784598	molybdenum cofactor sulfurase family protein; weakly similar to molybdenum cofactor sulfurase (LOS5/ABA3) (Arabidopsis thaliana) GI:15407262; [ ortholog of At1g30910,]
Potri.003G155000.1	Potri.003G155000	16786665	16789533	similar to expressed protein in Arabidopsis thaliana; similar to unknown protein (ref|NP_011731|1.; [ ortholog of At5g44710,]
Potri.003G155100.2	Potri.003G155100	16791050	16797848
Potri.003G155200.2	Potri.003G155200	16801569	16807267	similar to vacuolar sorting receptor; putative; similar to BP-80 vacuolar sorting receptor (Pisum sativum) GI:1737222; [ ortholog of At1g30900,At2g34940,]
Potri.003G155500.1	Potri.003G155500	16826816	16828421	(M=30) PTHR10516 - PEPTIDYL-PROLYL CIS-TRANS ISOMERASE
Potri.003G155600.1	Potri.003G155600	16826922	16830128	(M=613) PF01535 - PPR repeat
Potri.003G155700.1	Potri.003G155700	16835666	16837282	(M=213) PTHR10641 - MYB-LIKE DNA-BINDING PROTEIN MYB
Potri.003G155900.1	Potri.003G155900	16841821	16845834	(M=2) KOG2695 - WD40 repeat protein
Potri.003G156000.1	Potri.003G156000	16852975	16853322
Potri.003G156100.1	Potri.003G156100	16854431	16856060	(M=106) 1.11.1.7 - Peroxidase.
Potri.003G156200.1	Potri.003G156200	16865668	16870420	similar to leucine-rich repeat transmembrane protein kinase; putative; similar to Cf-2.2; similar to Lycopersicon pimpinellifolium; similar to PIR:T10515; [ co-ortholog (1of2) of At4g20140, ]
Potri.003G156300.1	Potri.003G156300	16873951	16874918
Potri.003G156400.1	Potri.003G156400	16880754	16884694	(M=14) PTHR12183 - UNCHARACTERIZED RING ZINC FINGER-CONTAINING PROTEIN
Potri.003G156500.1	Potri.003G156500	16895319	16897296	(M=12) PF03352 - Methyladenine glycosylase
Potri.003G156600.1	Potri.003G156600	16907546	16911078	(M=3) KOG4735 - Extracellular protein with conserved cysteines
Potri.003G156700.1	Potri.003G156700	16918024	16920120
Potri.003G156900.1	Potri.003G156900	16933199	16934979	(M=23) PF00892//PF03151 - EamA-like transporter family // Triose-phosphate Transporter family
Potri.003G157100.1	Potri.003G157100	16953518	16955019	DREPP plasma membrane polypeptide family protein; DREPP plasma membrane polypeptide family protein; [ co-ortholog (1of2) of At4g20260, ]
Potri.003G157400.1	Potri.003G157400	16973408	16976721	(M=2) PF04719 - hTAFII28-like protein conserved region
Potri.003G157600.1	Potri.003G157600	16987269	16987646
Potri.003G157700.2	Potri.003G157700	16991074	16997382	similar to actin-related protein 2/3 complex 34kDa subunit; similar to actin-related protein 2/3 complex 34kDa subunit family; similar to arp2/3 complex 34kDa subunit family; similar to actin-related protein 2/3 complex 34kDa subunit family; similar to ar
Potri.003G157800.1	Potri.003G157800	17002606	17008114	peptidase M50 family protein; sterol-regulatory element binding protein (SREBP) site 2 protease family protein; weakly similar to SP|O54862|Membrane bound-transcription factor site 2 protease EC (3 4.24.Sterol.-) (regulatory-element binding-proteins int ;
Potri.003G158000.2	Potri.003G158000	17040886	17049058
Potri.003G158100.2	Potri.003G158100	17050085	17054515
Potri.003G158200.2	Potri.003G158200	17057005	17059272
Potri.003G158300.1	Potri.003G158300	17060171	17060488	(M=8) PTHR11062//PTHR11062:SF37 - EXOSTOSIN (HEPARAN SULFATE GLYCOSYLTRANSFERASE)-RELATED // SUBFAMILY NOT NAMED
Potri.003G158400.1	Potri.003G158400	17062249	17067256	(M=3) PF07082 - Protein of unknown function (DUF1350)
Potri.003G158500.2	Potri.003G158500	17069004	17074077
Potri.003G158600.1	Potri.003G158600	17075403	17075650
Potri.003G158800.2	Potri.003G158800	17079074	17084283	similar to U2 small nuclear ribonucleoprotein A' (U2 snRNP-A').; [ co-ortholog (1of2) of At1g09760, ]
Potri.003G159000.2	Potri.003G159000	17089360	17092169	similar to Eukaryotic peptide chain release factor subunit 1-2 (eRF1-2) (Eukaryotic release factor 1-2) (Omnipotent suppressor protein 1 homolog 2) (SUP1 homolog 2).; [ co-ortholog (1of3) of At1g12920, At3g26618, ]
Potri.003G159100.1	Potri.003G159100	17095714	17098393	(M=2) K03946 - NADH dehydrogenase (ubiquinone) 1 alpha subcomplex subunit 2
Potri.003G159200.1	Potri.003G159200	17104709	17110322	(M=6) KOG4683 - Uncharacterized conserved protein
Potri.003G159300.2	Potri.003G159300	17110673	17112382
Potri.003G159500.1	Potri.003G159500	17121647	17122806	similar to 60S ribosomal protein L21.; [ co-ortholog (2of2) of At1g09690, At1g09590, ]
Potri.003G159700.3	Potri.003G159700	17130887	17133508	similar to EXGT1. [ORG:Pisum sativum]; [ co-ortholog (2of2) of 1UN1_B, At2g06850, BAC58038, 1UN1_A, 1UMZ_B, CAH18931, BAA34946, ]
Potri.003G159800.1	Potri.003G159800	17146612	17151316	(M=5) K13447 - respiratory burst oxidase
Potri.003G159900.1	Potri.003G159900	17159228	17160988	(M=9) KOG3140 - Predicted membrane protein
Potri.003G160000.1	Potri.003G160000	17171968	17173306	similar to expressed protein in Arabidopsis thaliana; [ co-ortholog (1of2) of At1g28190, ]
Potri.003G160100.1	Potri.003G160100	17178903	17181144	(M=613) PF01535 - PPR repeat
Potri.003G160200.1	Potri.003G160200	17180932	17181111
Potri.003G160400.1	Potri.003G160400	17188673	17192630	(M=115) PF00168 - C2 domain
Potri.003G160500.1	Potri.003G160500	17192817	17195247	similar to Probable 3-beta-hydroxysteroid-delta(8); similar to delta(7)-isomerase (EC 5.3.3.5) (Cholestenol delta-isomerase) (Delta8-delta7 sterol isomerase) (D8-D7 sterol isomerase).; [ co-ortholog (1of2) of At1g20050, ]
Potri.003G160700.1	Potri.003G160700	17208089	17209101
Potri.003G160800.1	Potri.003G160800	17212635	17213674
Potri.003G161000.1	Potri.003G161000	17216356	17217554	similar to AP2/EREBP-like transcription factor LEAFY PETIOLE; putative; similar to AP2/EREBP-like transcription factor LEAFY PETIOLE (Arabidopsis thaliana) GI:6942018; [ co-ortholog (2of3) of At1g28160, At5g13910, ]
Potri.003G161200.1	Potri.003G161200	17241669	17242871	(M=3) K02978 - small subunit ribosomal protein S27e
Potri.003G161300.2	Potri.003G161300	17251947	17254462	auxin-responsive GH3 family protein; similar to auxin-responsive GH3 product (Glycine max) GI:18591; auxin-responsive GH3 family protein; similar to auxin-responsive GH3 product (Glycine max) G; [ co-ortholog (2of2) of At1g28130, ]
Potri.003G161400.1	Potri.003G161400	17263559	17268350	similar to NO EXINE FORMATION 1; [ ortholog of At5g13390,]
Potri.003G161500.1	Potri.003G161500	17269556	17269859
Potri.003G161600.1	Potri.003G161600	17270998	17274738	(M=6) PTHR22766//PTHR22766:SF20 - RING FINGER PROTEIN 24-RELATED // SUBFAMILY NOT NAMED
Potri.003G161700.1	Potri.003G161700	17280090	17282826	similar to CYTOCHROME P450 51; [ co-ortholog (2of2) of At1g11680, ]
Potri.003G161800.1	Potri.003G161800	17287259	17288861
Potri.003G161900.1	Potri.003G161900	17289251	17292604	similar to transaldolase; putative; [ co-ortholog (1of3) of At5g13420, ]
Potri.003G162000.1	Potri.003G162000	17296689	17300534	(M=6) PTHR11062//PTHR11062:SF24 - EXOSTOSIN (HEPARAN SULFATE GLYCOSYLTRANSFERASE)-RELATED
Potri.003G162100.1	Potri.003G162100	17303677	17306728	(M=16) PTHR10174:SF78 - SEC14 CYTOSOLIC FACTOR FAMILY PROTEIN / PHOSPHOGLYCERIDE TRANSFER FAMILY PROTEIN
Potri.003G162300.1	Potri.003G162300	17312148	17316576	similar to Glycyl-tRNA synthetase; similar to mitochondrial precursor (EC 6.1.1.14) (Glycine--tRNA ligase) (GlyRS).; [ co-ortholog (2of2) of At1g29880, At1g29870, At3g44740, ]
Potri.003G162400.1	Potri.003G162400	17324117	17328967	zinc finger (C3HC4-type RING finger) family protein; [ co-ortholog (1of2) of At4g08590, At1g57820, At1g57800, ]
Potri.003G162500.1	Potri.003G162500	17337617	17341351	AP2 domain-containing transcription factor family protein; similar to AP2 domain containing protein RAP2.6; similar to Arabidopsis thaliana; similar to EMBL:AF003099; [ co-ortholog (1of2) of At5g13330, ]
Potri.003G162600.4	Potri.003G162600	17354197	17357432	similar to Ubiquitin thiolesterase otubain-like protein (EC 3.4.-.-) (Ubiquitin- specific processing protease otubain-like) (Deubiquitinating enzyme otubain-like).; [ co-ortholog (1of2) of At1g28120, ]
Potri.003G162700.2	Potri.003G162700	17358549	17366748	similar to RNA recognition motif (RRM)-containing protein; similar to Mei2-like protein - Arabidopsis thaliana; similar to EMBL:D86122; [ co-ortholog (2of9) of At5g61960, At5g07290, ]
Potri.003G162800.1	Potri.003G162800	17379492	17389131	(M=9) PTHR22884//PTHR22884:SF114 - SET DOMAIN PROTEINS // SUBFAMILY NOT NAMED
Potri.003G163000.1	Potri.003G163000	17396473	17399412	similar to gt-2-related; weakly similar to gt-2 (GI:20249) (Oryza sativa); [ co-ortholog (2of2) of At2g33550, ]
Potri.003G163100.1	Potri.003G163100	17399738	17402731
Potri.003G163300.1	Potri.003G163300	17424356	17428272	(M=2) PTHR24420//PTHR24420:SF919 - LEUCINE-RICH REPEAT RECEPTOR-LIKE PROTEIN KINASE
Potri.003G163400.1	Potri.003G163400	17429120	17429718	(M=3) PF07207 - Light regulated protein Lir1
Potri.003G163500.1	Potri.003G163500	17430133	17431771
Potri.003G163600.4	Potri.003G163600	17441280	17446855
Potri.003G163800.1	Potri.003G163800	17452668	17459340
Potri.003G163900.1	Potri.003G163900	17454305	17454559
Potri.003G164100.1	Potri.003G164100	17474508	17480727	similar to expressed protein in Arabidopsis thaliana; [ co-ortholog (2of2) of At5g13260, ]
Potri.003G164300.1	Potri.003G164300	17486421	17493463	(M=3) PF00533//PF03031 - BRCA1 C Terminus (BRCT) domain // NLI interacting factor-like phosphatase
Potri.003G164600.1	Potri.003G164600	17518962	17520181	(M=8) PTHR10627 - SCP160
Potri.003G164800.1	Potri.003G164800	17523015	17531432	(M=10) PTHR10825:SF3 - RING FINGER PROTEIN
Potri.003G164900.1	Potri.003G164900	17551510	17558128	similar to pentatricopeptide (PPR) repeat-containing protein; [ ortholog of At5g13230,]
Potri.003G165000.2	Potri.003G165000	17563038	17565340	similar to expressed protein in Arabidopsis thaliana; similar to expressed protein in Arabidopsis thaliana; similar to expressed protein in Arabidopsis thaliana; [ co-ortholog (1of2) of At5g13220, ]
Potri.003G165100.1	Potri.003G165100	17574726	17575917
Potri.003G165200.1	Potri.003G165200	17578891	17581028	similar to hypothetical protein; [ co-ortholog (1of2) of At5g13210, At3g24780, ]
Potri.003G165300.2	Potri.003G165300	17585899	17586724
Potri.003G165500.1	Potri.003G165500	17596241	17597637	(M=25) PF02893 - GRAM domain
Potri.003G165600.1	Potri.003G165600	17612377	17614179	(M=25) PF02893 - GRAM domain
Potri.003G165800.1	Potri.003G165800	17634216	17635992	similar to Humj1. [ORG:Humulus japonicus]; [ co-ortholog (2of2) of At1g28070, At2g33510, AAP94213, ]
Potri.003G166000.3	Potri.003G166000	17669557	17672834
Potri.003G166100.2	Potri.003G166100	17676886	17678923
Potri.003G166200.1	Potri.003G166200	17686925	17689447	(M=6) PTHR24420//PTHR24420:SF836 - LEUCINE-RICH REPEAT RECEPTOR-LIKE PROTEIN KINASE
Potri.003G166300.1	Potri.003G166300	17689501	17696389	(M=7) PF03114 - BAR domain
Potri.003G166400.4	Potri.003G166400	17703388	17708038	similar to pyruvate dehydrogenase (lipoamide) (EC 1.2.4.1) beta chain - garden pea. [ORG:Pisum sativum]; [ co-ortholog (2of2) of P52904, AAB01223, T06532, ]
Potri.003G166500.1	Potri.003G166500	17720803	17722856	no apical meristem (NAM) family protein; similar to hypothetical protein SENU5; similar to senescence up-regulated - Lycopersicon esculentum; similar to EMBL:Z75524; [ co-ortholog (2of2) of At5g13180, ]
Potri.003G166600.1	Potri.003G166600	17730866	17731133
Potri.003G167000.1	Potri.003G167000	17766081	17766461	(M=51) PTHR10168 - GLUTAREDOXIN
Potri.003G167100.1	Potri.003G167100	17770059	17771436	(M=33) PF01190 - Pollen proteins Ole e I like
Potri.003G167300.1	Potri.003G167300	17783546	17784635
Potri.003G167400.1	Potri.003G167400	17791020	17792332	(M=67) K14488 - SAUR family protein
Potri.003G167700.2	Potri.003G167700	17815769	17819563	peptidyl-prolyl cis-trans isomerase cyclophilin-type family protein; similar to cyclophilin-type; [ co-ortholog (1of2) of At5g13120, ]
Potri.003G167800.1	Potri.003G167800	17822662	17826693	(M=18) PTHR13734:SF23 - ACR3 (ACT DOMAIN REPEAT 3)
Potri.003G167900.1	Potri.003G167900	17835407	17836527	(M=19) PTHR11584//PTHR11584:SF275 - SERINE/THREONINE PROTEIN KINASE // SUBFAMILY NOT NAMED
Potri.003G168000.2	Potri.003G168000	17840180	17845728	similar to glucose-6-phosphate dehydrogenase. [ORG:Betula pendula]; [ co-ortholog (2of2) of At5g13110, At1g24280, CAB66330, ]
Potri.003G168100.1	Potri.003G168100	17840563	17841295	(M=5) PTHR12963 - THYROID RECEPTOR INTERACTING PROTEIN RELATED
Potri.003G168200.1	Potri.003G168200	17851675	17852397	(M=19) PF05553 - Cotton fibre expressed protein
Potri.003G168300.1	Potri.003G168300	17853687	17857583	similar to expressed protein in Arabidopsis thaliana; [ co-ortholog (2of2) of At5g13100, ]
Potri.003G168500.1	Potri.003G168500	17868017	17869637	similar to hypothetical protein; [ co-ortholog (1of2) of At1g24270, At5g13090, ]
Potri.003G168600.1	Potri.003G168600	17875715	17876500
Potri.003G168700.2	Potri.003G168700	17879583	17881089
Potri.003G168900.2	Potri.003G168900	17895941	17899066	similar to myb family transcription factor; [ co-ortholog (2of2) of At5g41020, ]
Potri.003G169000.1	Potri.003G169000	17900206	17907759	(M=5) PTHR19241:SF19 - ATP-BINDING CASSETTE TRANSPORTER-RELATED
Potri.003G169100.1	Potri.003G169100	17915557	17918119	(M=102) PF03106 - WRKY DNA -binding domain
Potri.003G169200.2	Potri.003G169200	17921942	17928845	similar to hypothetical protein. [ORG:Cicer arietinum]; [ co-ortholog (1of2) of At1g24265, CAB76910, At1g24267, ]
Potri.003G169300.1	Potri.003G169300	17929928	17936026	similar to Probable DNA primase large subunit (EC 2.7.7.-).; [ co-ortholog (1of2) of At1g67320, ]
Potri.003G169400.1	Potri.003G169400	17943899	17947848	(M=30) PF03110 - SBP domain
Potri.003G169900.3	Potri.003G169900	17996615	18001030
Potri.003G170000.3	Potri.003G170000	18005037	18013659
Potri.003G170100.1	Potri.003G170100	18010280	18011616
Potri.003G170200.1	Potri.003G170200	18017341	18027467	(M=18) K09264 - MADS-box transcription factor, plant
Potri.003G170300.1	Potri.003G170300	18031707	18033195
Potri.003G170400.1	Potri.003G170400	18038938	18040013	(M=21) PF11820 - Protein of unknown function (DUF3339)
Potri.003G170500.1	Potri.003G170500	18044162	18044889	(M=21) PF11820 - Protein of unknown function (DUF3339)
Potri.003G170700.1	Potri.003G170700	18060356	18061614	similar to expressed protein in Arabidopsis thaliana; [ co-ortholog (1of2) of At1g27300, ]
Potri.003G170800.2	Potri.003G170800	18061664	18063842	similar to Nuclear transport factor 2 (NTF-2).; [ co-ortholog (1of2) of At1g27310, At1g27970, ]
Potri.003G170900.1	Potri.003G170900	18065375	18065686
Potri.003G171000.5	Potri.003G171000	18068231	18073415	similar to histidine kinase receptor. [ORG:Fagus sylvatica]; [ co-ortholog (1of2) of CAC09578, At1g27320, ]
Potri.003G171100.2	Potri.003G171100	18092286	18092972	similar to expressed protein in Arabidopsis thaliana; similar to EST gb|AA650671|and gb|T20610 ; [ co-ortholog (1of3) of At1g27350, At1g27330, ]
Potri.003G171200.3	Potri.003G171200	18101867	18106177
Potri.003G171300.3	Potri.003G171300	18106828	18111785
Potri.003G171400.1	Potri.003G171400	18123689	18125737	zinc finger (MYND type) family protein; [ co-ortholog (2of2) of At1g67340, At5g50450, ]
Potri.003G171500.1	Potri.003G171500	18154973	18156731	similar to chlorophyll a/b-binding protein type II precursor; similar to photosystem I - garden pea. [ORG:Pisum sativum]; [ co-ortholog (2of2) of At5g28450, At3g61470, S60608, CAA57492, ]
Potri.003G171600.1	Potri.003G171600	18163006	18163262
Potri.003G171700.3	Potri.003G171700	18163734	18165075
Potri.003G171800.1	Potri.003G171800	18171737	18172447
Potri.003G171900.2	Potri.003G171900	18175713	18179182	similar to oxidoreductase; 2OG-Fe(2) oxygenase family protein; similar to low similarity to alkB proteins from Homo sapiens (SP|Q13686); similar to Caulobacter crescentus (GI:2055386); similar to 2OG-Fe(II) oxygenase family; [ ortholog of At1g11780,]
Potri.003G172000.1	Potri.003G172000	18179790	18183787	(M=3) PF04359 - Protein of unknown function (DUF493)
Potri.003G172100.2	Potri.003G172100	18185201	18186740
Potri.003G172200.1	Potri.003G172200	18188904	18190551	(M=12) PTHR26402//PTHR26402:SF221 - RESPONSE REGULATOR OF TWO-COMPONENT SYSTEM
Potri.003G172300.1	Potri.003G172300	18195401	18196909	similar to expressed protein in Arabidopsis thaliana; [ co-ortholog (2of2) of At1g27930, ]
Potri.003G172400.1	Potri.003G172400	18202798	18204482	similar to Uncharacterized GPI-anchored protein At1g27950 precursor.; [ co-ortholog (1of2) of At1g27950, ]
Potri.003G172500.3	Potri.003G172500	18207467	18211179	similar to Hypothetical RanBP2-type zinc-finger protein At1g67325.; [ co-ortholog (2of2) of At1g67325, ]
Potri.003G172600.3	Potri.003G172600	18213830	18218940
Potri.003G172800.1	Potri.003G172800	18231496	18232535
Potri.003G172900.1	Potri.003G172900	18233699	18234141
Potri.003G173000.1	Potri.003G173000	18240079	18242590
Potri.003G173100.1	Potri.003G173100	18242593	18244224	similar to Hypothetical protein At1g67360.; [ co-ortholog (2of2) of At1g67360, ]
Potri.003G173200.2	Potri.003G173200	18248013	18254191	similar to ASYNAPTIC 1; [ ortholog of At1g67370,]
Potri.003G173300.1	Potri.003G173300	18260101	18264651	(M=9) KOG4302 - Microtubule-associated protein essential for anaphase spindle elongation
Potri.003G173400.1	Potri.003G173400	18269406	18274106	similar to mitochondrial import receptor subunit TOM20-2 (TOM20-2); similar to mitochondrial import receptor subunit TOM20-2 SP:P82873 from (Arabidopsis thaliana); similar to Form of TOM20; similar to which is a component of the TOM complex; similar to in
Potri.003G173600.1	Potri.003G173600	18291541	18292791
Potri.003G173700.1	Potri.003G173700	18293825	18299658	(M=2) PTHR12210:SF21 - OS03G0850100 PROTEIN
Potri.003G173800.2	Potri.003G173800	18303255	18304532	similar to expressed protein in Arabidopsis thaliana; [ co-ortholog (2of2) of At1g04630, At2g33220, ]
Potri.003G174000.1	Potri.003G174000	18312834	18316939	PHD finger family protein; [ ortholog of At3g24010,]
Potri.003G174200.3	Potri.003G174200	18324521	18331950
Potri.003G174500.1	Potri.003G174500	18338586	18338918
Potri.003G174600.2	Potri.003G174600	18340694	18347463
Potri.003G174700.1	Potri.003G174700	18343263	18343487
Potri.003G174800.2	Potri.003G174800	18351164	18353616
Potri.003G175200.1	Potri.003G175200	18381302	18381865	similar to self-incompatibility protein-related; similar to low similarity to S3 self-incompatibility protein (Papaver rhoeas) GI:1107841; [ co-ortholog (1of2) of At3g24060, ]
Potri.003G175300.1	Potri.003G175300	18383538	18389389	similar to hypothetical protein; [ ortholog of At1g04650,]
Potri.003G175400.1	Potri.003G175400	18395232	18397016
Potri.003G175500.1	Potri.003G175500	18398694	18399146
Potri.003G175700.1	Potri.003G175700	18407206	18410859	similar to leucine-rich repeat transmembrane protein kinase; putative; [ co-ortholog (1of2) of At3g24240, ]
Potri.003G176000.2	Potri.003G176000	18451748	18456858
Potri.003G176100.1	Potri.003G176100	18460724	18465373	(M=8) PTHR23257:SF68 - SERINE/THREONINE PROTEIN KINASE
Potri.003G176200.1	Potri.003G176200	18468076	18468915
Potri.003G176500.2	Potri.003G176500	18485437	18493647	zinc finger (C3HC4-type RING finger) family protein; similar to C3HC4 type (RING finger); [ ortholog of At1g04790,]
Potri.003G176600.2	Potri.003G176600	18495024	18500826	similar to dehydratase family; [ co-ortholog (1of2) of At3g23940, ]
Potri.004G004800.1	Potri.004G004800	312543	316775	ribosomal protein L4 family protein; [ ortholog of At2g20060,]
Potri.004G004900.1	Potri.004G004900	317691	321965	similar to bromo-adjacent homology (BAH) domain-containing protein; similar to ES43 (Hordeum vulgare) GI:1345528; [ co-ortholog (1of2) of At4g22140, At4g04260, ]
Potri.004G005000.1	Potri.004G005000	323126	326895	(M=86) PTHR10795:SF17 - SUBTILISIN-LIKE PROTEASE (PLANT)
Potri.004G005100.1	Potri.004G005100	329982	334946	(M=51) PF10250 - GDP-fucose protein O-fucosyltransferase
Potri.004G005200.1	Potri.004G005200	336359	337021
Potri.004G005300.1	Potri.004G005300	336516	338416	(M=3) PTHR24420//PTHR24420:SF891 - LEUCINE-RICH REPEAT RECEPTOR-LIKE PROTEIN KINASE
Potri.004G005400.2	Potri.004G005400	339035	341509
Potri.004G005500.2	Potri.004G005500	351925	358511
Potri.004G005600.1	Potri.004G005600	355850	356146
Potri.004G005800.1	Potri.004G005800	364742	368055	(M=6) K13429 - chitin elicitor receptor kinase 1
Potri.004G005900.1	Potri.004G005900	371221	377923	(M=15) PTHR13018:SF5 - RSN1(YEAST)-RELATED PROBABLE MEMBRANE PROTEIN
Potri.004G006000.2	Potri.004G006000	380949	386485
Potri.004G006100.1	Potri.004G006100	393580	398299	similar to early-responsive to dehydration protein-related; similar to ERD protein-related; similar to ERD4 protein (early-responsive to dehydration stress) (Arabidopsis thaliana) GI:15375406; similar to early-responsive; [ co-ortholog (2of3) of At4g22120
Potri.004G006200.1	Potri.004G006200	399521	405202	(M=10) PTHR12549 - JMJC DOMAIN-CONTAINING HISTONE DEMETHYLATION PROTEIN
Potri.004G006300.1	Potri.004G006300	413286	416138
Potri.004G006400.1	Potri.004G006400	417607	418498	(M=106) 1.11.1.7 - Peroxidase.
Potri.004G006500.1	Potri.004G006500	419242	421516	(M=11) PF06364 - Protein of unknown function (DUF1068)
Potri.004G006600.1	Potri.004G006600	423125	426223	(M=1) PTHR10146 - PROLINE SYNTHETASE CO-TRANSCRIBED BACTERIAL HOMOLOG PROTEIN
Potri.004G006700.1	Potri.004G006700	428332	429409	(M=34) PF03188 - Eukaryotic cytochrome b561
Potri.004G006800.1	Potri.004G006800	435604	436182	(M=23) PF04885 - Stigma-specific protein, Stig1
Potri.004G006900.1	Potri.004G006900	438798	439247	(M=23) PF04885 - Stigma-specific protein, Stig1
Potri.004G007000.1	Potri.004G007000	445632	446278	(M=23) PF04885 - Stigma-specific protein, Stig1
Potri.004G007100.1	Potri.004G007100	448818	449517	(M=23) PF04885 - Stigma-specific protein, Stig1
Potri.004G007200.1	Potri.004G007200	452270	452843	(M=23) PF04885 - Stigma-specific protein, Stig1
Potri.004G007300.1	Potri.004G007300	453964	455518	similar to Putative pectate lyase 4 precursor (EC 4.2.2.2).; [ co-ortholog (1of5) of At1g11920, At1g30350, At4g22080, At4g22090, ]
Potri.004G007400.1	Potri.004G007400	456803	458495	similar to Expressed protein in Arabidopsis thaliana; [ co-ortholog (2of2) of At1g11915, ]
Potri.004G007500.1	Potri.004G007500	479125	481848	similar to WRKY transcription factor 6 (WRKY DNA-binding protein 6) (AtWRKY6).; [ ortholog of At1g62300,]
Potri.004G007600.1	Potri.004G007600	488482	493705	(M=7) 3.4.23.40 - Phytepsin.
Potri.004G007800.1	Potri.004G007800	502457	502985	(M=5) PF03595 - Voltage-dependent anion channel
Potri.004G007900.1	Potri.004G007900	506247	509510	similar to expressed protein in Arabidopsis thaliana; [ ortholog of At1g11905,]
Potri.004G008000.1	Potri.004G008000	516305	517576
Potri.004G008100.3	Potri.004G008100	520208	523928
Potri.004G008300.1	Potri.004G008300	533162	534169
Potri.004G008400.1	Potri.004G008400	543843	545471	(M=17) PTHR11266 - PEROXISOMAL MEMBRANE PROTEIN 2, PXMP2 (MPV17)
Potri.004G008500.1	Potri.004G008500	552371	554297
Potri.004G008600.1	Potri.004G008600	555539	556792
Potri.004G008700.3	Potri.004G008700	572548	576019
Potri.004G008800.1	Potri.004G008800	578323	579734
Potri.004G008900.1	Potri.004G008900	586663	587388
Potri.004G009000.1	Potri.004G009000	588703	589962	similar to hypothetical protein; [ ortholog of At4g22030,At4g04480,]
Potri.004G009100.1	Potri.004G009100	594793	596064
Potri.004G009200.1	Potri.004G009200	604619	606549
Potri.004G009300.1	Potri.004G009300	607795	609048
Potri.004G009400.1	Potri.004G009400	615005	616075
Potri.004G009700.1	Potri.004G009700	634964	635119
Potri.004G009900.1	Potri.004G009900	642332	643022
Potri.004G010000.1	Potri.004G010000	649872	652653	(M=374) PF00249 - Myb-like DNA-binding domain
Potri.004G010100.1	Potri.004G010100	656691	660989	multi-copper oxidase type 1 family protein; similar to pollen-specific BP10 protein (SP|Q00624|Brassica)(napus ; [ ortholog of At4g22010,]
Potri.004G010200.1	Potri.004G010200	663685	664197	(M=57) PTHR11945:SF19 - MADS BOX PROTEIN
Potri.004G010300.1	Potri.004G010300	666339	667995	(M=11) PF06045 - Rhamnogalacturonate lyase family
Potri.004G010400.2	Potri.004G010400	668005	671635	endonuclease/exonuclease/phosphatase family protein; [ ortholog of At1g11800,]
Potri.004G010500.1	Potri.004G010500	673785	676607	(M=43) PF00332//PF07983 - Glycosyl hydrolases family 17 // X8 domain
Potri.004G010600.1	Potri.004G010600	677905	679228	(M=7) 1.1.1.40 - Malate dehydrogenase (oxaloacetate-decarboxylating) (NADP(+)).
Potri.004G010700.1	Potri.004G010700	678017	678531
Potri.004G010800.1	Potri.004G010800	682563	682790
Potri.004G010900.1	Potri.004G010900	688708	695042	(M=2) PTHR22993:SF7 - OS12G0414900 PROTEIN
Potri.004G011000.1	Potri.004G011000	703952	704305	(M=159) PF02362 - B3 DNA binding domain
Potri.004G011100.1	Potri.004G011100	707557	707802
Potri.004G011200.1	Potri.004G011200	718412	718567
Potri.004G011300.1	Potri.004G011300	724815	730437
Potri.004G011400.1	Potri.004G011400	725200	725889
Potri.004G011500.1	Potri.004G011500	753296	755271
Potri.004G011700.1	Potri.004G011700	759127	759681
Potri.004G011800.1	Potri.004G011800	768982	769418
Potri.004G011900.1	Potri.004G011900	770921	771506
Potri.004G012000.2	Potri.004G012000	772514	775447
Potri.004G012100.1	Potri.004G012100	780649	783359	(M=4) 1.8.4.9 - Adenylyl-sulfate reductase (glutathione).
Potri.004G012200.1	Potri.004G012200	791850	792328
Potri.004G012300.1	Potri.004G012300	793728	794079
Potri.004G012400.1	Potri.004G012400	794482	795946	(M=44) PTHR13068//PTHR13068:SF3 - CGI-12 PROTEIN-RELATED // SUBFAMILY NOT NAMED
Potri.004G012500.2	Potri.004G012500	803785	805443
Potri.004G012600.1	Potri.004G012600	808810	809677	(M=101) PTHR24420//PTHR24420:SF430 - LEUCINE-RICH REPEAT RECEPTOR-LIKE PROTEIN KINASE // SUBFAMILY NOT NAMED
Potri.004G012700.1	Potri.004G012700	814156	815817	(M=42) PTHR23070 - BCS1 AAA-TYPE ATPASE
Potri.004G012800.1	Potri.004G012800	819139	820136	(M=42) PTHR23070 - BCS1 AAA-TYPE ATPASE
Potri.004G013000.1	Potri.004G013000	826432	827607	(M=44) PTHR13068//PTHR13068:SF3 - CGI-12 PROTEIN-RELATED // SUBFAMILY NOT NAMED
Potri.004G013100.1	Potri.004G013100	831250	832709	(M=44) PTHR13068//PTHR13068:SF3 - CGI-12 PROTEIN-RELATED // SUBFAMILY NOT NAMED
Potri.004G013200.1	Potri.004G013200	833092	836874	similar to GLYOXALASE I HOMOLOG; [ ortholog of At1g11840,]
Potri.004G013300.1	Potri.004G013300	843117	845439	(M=613) PF01535 - PPR repeat
Potri.004G013400.2	Potri.004G013400	845959	851962	prephenate dehydratase family protein; similar to gi|2392772|and is a member of the PF|00800 Prephenate|dehydratase family ESTs gb|T21562. and gb|T21062|come from this|gene ; [ co-ortholog (2of2) of At1g11790, ]
Potri.004G013500.1	Potri.004G013500	860643	864030	(M=1) PF00023//PF11904 - Ankyrin repeat // GPCR-chaperone
Potri.004G013600.1	Potri.004G013600	871982	872916
Potri.004G013700.1	Potri.004G013700	872921	874926	(M=11) PTHR10969 - MICROTUBULE-ASSOCIATED PROTEINS 1A/1B LIGHT CHAIN 3-RELATED
Potri.004G013800.1	Potri.004G013800	885097	886532
Potri.004G013900.2	Potri.004G013900	887502	892464
Potri.004G014000.1	Potri.004G014000	895742	899347	similar to expressed protein in Arabidopsis thaliana; similar to DUF584; similar to expression supported by MPSS; [ ortholog of At4g21970,At4g04630,]
Potri.004G014100.1	Potri.004G014100	906911	917665	similar to starch synthase; putative; similar to strong similarity to soluble-starch-synthase (Solanum tuberosum) GI:1911166; [ co-ortholog (1of2) of At1g11720, ]
Potri.004G014200.1	Potri.004G014200	922064	923945	(M=5) PF00069//PF00314 - Protein kinase domain // Thaumatin family
Potri.004G014300.1	Potri.004G014300	929375	929842	(M=1811) PTHR24420 - LEUCINE-RICH REPEAT RECEPTOR-LIKE PROTEIN KINASE
Potri.004G014400.1	Potri.004G014400	933811	934512	(M=50) PF00314 - Thaumatin family
Potri.004G014500.1	Potri.004G014500	934880	936225	(M=18) PTHR24420//PTHR24420:SF442 - LEUCINE-RICH REPEAT RECEPTOR-LIKE PROTEIN KINASE // SUBFAMILY NOT NAMED
Potri.004G014700.1	Potri.004G014700	950102	952944	(M=5) PF00069//PF00314 - Protein kinase domain // Thaumatin family
Potri.004G014800.1	Potri.004G014800	953802	955542	similar to ATP synthase gamma chain 1; similar to chloroplast precursor (EC 3.6.3.14).; [ co-ortholog (1of3) of At4g04640, ]
Potri.004G015000.1	Potri.004G015000	958258	964531
Potri.004G015200.1	Potri.004G015200	970580	977087	Met-10++ like family protein; similar to kelch repeat-containing protein; [ ortholog of At4g04670,]
Potri.004G015300.2	Potri.004G015300	982131	984386	similar to Peroxidase 42 precursor (EC 1.11.1.7) (Atperox P42) (PRXR1) (ATP1a/ATP1b).; [ ortholog of At4g21960,]
Potri.004G015400.1	Potri.004G015400	985426	988135
Potri.004G015500.1	Potri.004G015500	994606	1000107	(M=4) PTHR24347:SF13 - CALCIUM/CALMODULIN-DEPENDENT PROTEIN KINASE TYPE II ALPHA CHAIN
Potri.004G015600.1	Potri.004G015600	1033886	1042835	similar to putative oxidosqualene cyclase. [ORG:Cucurbita pepo]; [ co-ortholog (5of7) of BAA85267, BAD34646, ]
Potri.004G015700.1	Potri.004G015700	1049286	1050621	similar to expressed protein in Arabidopsis thaliana; similar to DUF584; [ co-ortholog (2of2) of At1g61930, At1g11700, ]
Potri.004G015800.3	Potri.004G015800	1071493	1075814
Potri.004G015900.1	Potri.004G015900	1081889	1082515	similar to expressed protein in Arabidopsis thaliana; [ co-ortholog (1of2) of At4g21920, ]
Potri.004G016000.1	Potri.004G016000	1090559	1095925
Potri.004G016100.1	Potri.004G016100	1096884	1098486
Potri.004G016200.1	Potri.004G016200	1101156	1101981	(M=14) PTHR19321 - PROTEIN REGULATOR OF CYTOKINESIS 1 PRC1-RELATED
Potri.004G016300.1	Potri.004G016300	1102009	1102405
Potri.004G016400.1	Potri.004G016400	1106746	1110410	(M=9) PTHR11206:SF48 - DNA DAMAGE-INDUCIBLE PROTEIN
Potri.004G016500.1	Potri.004G016500	1114524	1115087	invertase/pectin methylesterase inhibitor family protein; similar to low similarity to SP|Q43111 Pectinesterase 3 precursor (EC 3.1.1.11) (Pectin methylesterase 3) {Phaseolus vulgaris}; similar to SP|P83326 Pectinesterase inhibitor (Pectin methylesterase
Potri.004G016600.1	Potri.004G016600	1116344	1116730
Potri.004G016700.1	Potri.004G016700	1118346	1123819	(M=4) PTHR19375:SF14 - HEAT SHOCK PROTEIN 70 (HSP70)-RELATED
Potri.004G016800.1	Potri.004G016800	1128041	1128835	similar to expressed protein in Arabidopsis thaliana; [ co-ortholog (1of2) of At1g11655, ]
Potri.004G016900.1	Potri.004G016900	1130242	1134423	similar to ATP-binding-cassette transporter; putative; similar to ATP-binding-cassette transporter (ABC1) described in PMID:11156608; [ ortholog of At5g44316,At4g04770,]
Potri.004G017000.1	Potri.004G017000	1136994	1140307
Potri.004G017100.1	Potri.004G017100	1141162	1143678	similar to hypothetical protein; similar to very low similarity to MtN20 (Medicago truncatula) GI:2598591; [ co-ortholog (1of2) of At1g33450, At5g15690, At4g04780, ]
Potri.004G017200.2	Potri.004G017200	1144152	1149112	similar to RNA-binding protein 45 (RBP45); putative; similar to gb|U90212|DNA binding protein ACBF from Nicotiana tabacum and contains 3 PF|00076 RNA|recognition motif domains ESTs gb|T44278. ; similar to gb|R65195; similar to gb|N65904; similar to gb|H37
Potri.004G017300.1	Potri.004G017300	1148996	1150398
Potri.004G017400.1	Potri.004G017400	1150783	1150959
Potri.004G017500.1	Potri.004G017500	1153070	1163545	(M=1) KOG0165 - Microtubule-associated protein Asp
Potri.004G017700.2	Potri.004G017700	1176538	1179018
Potri.004G017800.1	Potri.004G017800	1181703	1183466	(M=151) KOG0157 - Cytochrome P450 CYP4/CYP19/CYP26 subfamilies
Potri.004G018000.1	Potri.004G018000	1187812	1189421	similar to pentatricopeptide (PPR) repeat-containing protein; [ co-ortholog (2of2) of At1g11630, At1g61870, ]
Potri.004G018100.5	Potri.004G018100	1195334	1198269	similar to TOBAMOVIRUS MULTIPLICATION 1; [ co-ortholog (1of2) of At4g21790, ]
Potri.004G018200.2	Potri.004G018200	1201053	1205138	Der1-like family protein; degradation in the ER-like family protein; [ co-ortholog (1of2) of At4g04860, At4g21810, ]
Potri.004G018400.1	Potri.004G018400	1211259	1212856	(M=10) PTHR24420//PTHR24420:SF700 - LEUCINE-RICH REPEAT RECEPTOR-LIKE PROTEIN KINASE
Potri.004G018500.1	Potri.004G018500	1214417	1216564	(M=10) PTHR24420//PTHR24420:SF700 - LEUCINE-RICH REPEAT RECEPTOR-LIKE PROTEIN KINASE
Potri.004G018600.1	Potri.004G018600	1217447	1218231
Potri.004G018700.2	Potri.004G018700	1220262	1228213	patatin family protein; similar to membrane-associated calcium-independent phospholipase A2 gamma; similar to IPLA2 gamma (Homo sapiens) GI:8453174; [ co-ortholog (1of2) of At1g61850, ]
Potri.004G018800.1	Potri.004G018800	1242458	1244169	similar to cytochrome P450; putative; similar to cytochrome P450 77A2 (CYPLXXVIIA2) (P-450EG5) (Solanum melongena) and cytochrome P450 77A3 (SP:O48928) (Glycine max); similar to is a member of the PF|00067 Cytochrome P450 family. ESTs gb|Z30775 and gb|Z30
Potri.004G018900.1	Potri.004G018900	1255861	1256271
Potri.004G019100.1	Potri.004G019100	1267715	1272562	pseudouridine synthase family protein; [ ortholog of At4g21770,]
Potri.004G019200.1	Potri.004G019200	1277767	1282427
Potri.004G019300.2	Potri.004G019300	1281902	1285395	glycosyl hydrolase family 1 protein; similar to beta-glucosidase (GI:3820531) (Pinus contorta); similar to beta-glucosidase GI:804655 from (Hordeu; [ co-ortholog (2of6) of At1g61810, At1g61820, ]
Potri.004G019400.1	Potri.004G019400	1286295	1288709	(M=7) K05350 - beta-glucosidase
Potri.004G019500.1	Potri.004G019500	1291803	1295167	(M=7) K05350 - beta-glucosidase
Potri.004G019600.1	Potri.004G019600	1296320	1297652
Potri.004G019700.1	Potri.004G019700	1302314	1305747	glycosyl hydrolase family 1 protein; similar to beta-glucosidase (GI:3820531) (Pinus contorta); similar to beta-glucosidase GI:804655 from (Hordeu; [ co-ortholog (1of6) of At1g61810, At1g61820, ]
Potri.004G019800.1	Potri.004G019800	1310937	1314845	glycosyl hydrolase family 1 protein; similar to dalcochinin 8''-O-beta-glucoside beta-glucosidase precursor (GI:6118076) (Dalbergia cochinchinensis; [ ortholog of At4g21760,]
Potri.004G019900.2	Potri.004G019900	1318566	1321938
Potri.004G020000.1	Potri.004G020000	1330211	1331353	(M=39) PF00407 - Pathogenesis-related protein Bet v I family
Potri.004G020100.1	Potri.004G020100	1351318	1352421	(M=39) PF00407 - Pathogenesis-related protein Bet v I family
Potri.004G020200.1	Potri.004G020200	1356526	1357578
Potri.004G020300.2	Potri.004G020300	1360945	1368045	similar to pre-mRNA cleavage complex-related; weakly similar to Pre-mRNA cleavage complex 2 protein Pcf11 (Fragment) (Swiss-Prot:O94913) (Homo sapiens); [ co-ortholog (1of2) of At4g04885, ]
Potri.004G020400.1	Potri.004G020400	1376599	1381454	similar to PROTODERMAL FACTOR2; [ co-ortholog (1of2) of At4g04890, At4g21750, ]
Potri.004G020500.1	Potri.004G020500	1392050	1393635	(M=5) K03146 - thiamine biosynthetic enzyme
Potri.004G020600.1	Potri.004G020600	1393694	1395057
Potri.004G020700.1	Potri.004G020700	1395517	1397401	(M=18) PF00786 - P21-Rho-binding domain
Potri.004G020800.1	Potri.004G020800	1399611	1400326	(M=74) 3.1.1.11 - Pectinesterase.
Potri.004G020900.1	Potri.004G020900	1401792	1403512	similar to pentatricopeptide (PPR) repeat-containing protein; [ ortholog of At4g21170,]
Potri.004G021100.1	Potri.004G021100	1412909	1413645	(M=39) PF00407 - Pathogenesis-related protein Bet v I family
Potri.004G021200.1	Potri.004G021200	1416312	1418347	similar to postsynaptic protein-related; similar to postsynaptic protein CRIPT GI:3098551 from (Rattus norvegicus); [ ortholog of At1g61780,]
Potri.004G021300.1	Potri.004G021300	1418935	1420035	(M=213) PTHR10641 - MYB-LIKE DNA-BINDING PROTEIN MYB
Potri.004G021400.1	Potri.004G021400	1424989	1425426	(M=103) PF00240 - Ubiquitin family
Potri.004G021500.1	Potri.004G021500	1428463	1430902	(M=13) K08770 - ubiquitin C
Potri.004G021600.1	Potri.004G021600	1432979	1433443	(M=103) PF00240 - Ubiquitin family
Potri.004G021700.1	Potri.004G021700	1435148	1437603	(M=103) PF00240 - Ubiquitin family
Potri.004G021800.1	Potri.004G021800	1439088	1441152
Potri.004G021900.1	Potri.004G021900	1439879	1444480	(M=103) PF00240 - Ubiquitin family
Potri.004G022000.1	Potri.004G022000	1446475	1447146	(M=103) PF00240 - Ubiquitin family
Potri.004G022200.1	Potri.004G022200	1455454	1455910	(M=103) PF00240 - Ubiquitin family
Potri.004G022300.1	Potri.004G022300	1457755	1458201	(M=103) PF00240 - Ubiquitin family
Potri.004G022400.1	Potri.004G022400	1460736	1461533	ubiquitin family protein; [ ortholog of At4g05240,At4g05250,At4g05260,At4g05230,]
Potri.004G022500.1	Potri.004G022500	1462681	1467835	similar to tyrosyl-DNA phosphodiesterase-related; similar to Chain A; similar to Crystal Structure Of Human Tyrosyl-Dna Phosphodiesterase (Tdp1) (Homo sapiens) GI:20150581; [ ortholog of At5g15170,]
Potri.004G022600.1	Potri.004G022600	1468244	1471289	similar to DNAJ heat shock N-terminal domain-containing protein; similar to SP|Q9UBS4|DnaJ homolog subfamily B member 11 precursor Homo sapiens ; [ ortholog of At1g61770,]
Potri.004G022800.1	Potri.004G022800	1485772	1491904	(M=143) PTHR10209:SF55 - OXIDOREDUCTASE, 2OG-FE(II) OXYGENASE FAMILY PROTEIN
Potri.004G022900.1	Potri.004G022900	1496634	1499288	similar to Hypothetical UPF0085 protein At4g21210.; [ co-ortholog (1of2) of At3g01200, At4g21210, ]
Potri.004G023000.2	Potri.004G023000	1499369	1501874	similar to Expressed protein in Arabidopsis thaliana; similar to expressed protein in Arabidopsis thaliana; [ co-ortholog (2of2) of At4g21215, ]
Potri.004G023100.1	Potri.004G023100	1520132	1521404	(M=106) 1.11.1.7 - Peroxidase.
Potri.004G023300.1	Potri.004G023300	1539244	1540199	similar to harpin-induced protein-related; similar to HIN1-related; similar to harpin-responsive protein-related; weakly similar to hin1 (Nicotiana tabacum) GI:1619321; [ co-ortholog (1of2) of At4g05220, ]
Potri.004G023400.1	Potri.004G023400	1541398	1542220	(M=72) PF03168 - Late embryogenesis abundant protein
Potri.004G023500.1	Potri.004G023500	1546720	1550858	(M=9) KOG0580 - Serine/threonine protein kinase
Potri.004G023700.1	Potri.004G023700	1566994	1569780	(M=1) PF01657//PF11883 - Salt stress response/antifungal // Domain of unknown function (DUF3403)
Potri.004G023800.1	Potri.004G023800	1575797	1578618	(M=30) PF01657//PF07714 - Salt stress response/antifungal // Protein tyrosine kinase
Potri.004G023900.2	Potri.004G023900	1583302	1585994
Potri.004G024000.1	Potri.004G024000	1596989	1599764	(M=25) PF00069//PF01657 - Protein kinase domain // Salt stress response/antifungal
Potri.004G024100.1	Potri.004G024100	1602605	1606136	(M=30) PF01657//PF07714 - Salt stress response/antifungal // Protein tyrosine kinase
Potri.004G024200.1	Potri.004G024200	1608888	1609456	(M=9) PF07714//PF11883 - Protein tyrosine kinase // Domain of unknown function (DUF3403)
Potri.004G024300.1	Potri.004G024300	1615840	1616781	(M=29) PTHR11795:SF83 - RECEPTOR-LIKE PROTEIN KINASE-RELATED
Potri.004G024400.1	Potri.004G024400	1619884	1621743	(M=101) PTHR24420//PTHR24420:SF430 - LEUCINE-RICH REPEAT RECEPTOR-LIKE PROTEIN KINASE // SUBFAMILY NOT NAMED
Potri.004G024600.1	Potri.004G024600	1649029	1656357	(M=30) PF01657//PF07714 - Salt stress response/antifungal // Protein tyrosine kinase
Potri.004G024700.1	Potri.004G024700	1671623	1672466
Potri.004G024900.1	Potri.004G024900	1698798	1701292	(M=30) PF01657//PF07714 - Salt stress response/antifungal // Protein tyrosine kinase
Potri.004G025000.1	Potri.004G025000	1713473	1713975
Potri.004G025100.1	Potri.004G025100	1731489	1732302	(M=101) PTHR24420//PTHR24420:SF430 - LEUCINE-RICH REPEAT RECEPTOR-LIKE PROTEIN KINASE // SUBFAMILY NOT NAMED
Potri.004G025200.1	Potri.004G025200	1733720	1737009	(M=30) PF01657//PF07714 - Salt stress response/antifungal // Protein tyrosine kinase
Potri.004G025300.1	Potri.004G025300	1753407	1753712
Potri.004G025400.1	Potri.004G025400	1773259	1773900	(M=29) PTHR11795:SF83 - RECEPTOR-LIKE PROTEIN KINASE-RELATED
Potri.004G025500.1	Potri.004G025500	1779990	1781873	(M=101) PTHR24420//PTHR24420:SF430 - LEUCINE-RICH REPEAT RECEPTOR-LIKE PROTEIN KINASE // SUBFAMILY NOT NAMED
Potri.004G025600.1	Potri.004G025600	1812062	1813269	(M=29) PTHR11795:SF83 - RECEPTOR-LIKE PROTEIN KINASE-RELATED
Potri.004G025700.1	Potri.004G025700	1817901	1819583	(M=101) PTHR24420//PTHR24420:SF430 - LEUCINE-RICH REPEAT RECEPTOR-LIKE PROTEIN KINASE // SUBFAMILY NOT NAMED
Potri.004G025800.1	Potri.004G025800	1840395	1847906	(M=30) PF01657//PF07714 - Salt stress response/antifungal // Protein tyrosine kinase
Potri.004G025900.2	Potri.004G025900	1857936	1862268
Potri.004G026000.1	Potri.004G026000	1862958	1872855	(M=30) PF01657//PF07714 - Salt stress response/antifungal // Protein tyrosine kinase
Potri.004G026100.1	Potri.004G026100	1874840	1877611	(M=30) PF01657//PF07714 - Salt stress response/antifungal // Protein tyrosine kinase
Potri.004G026200.2	Potri.004G026200	1888590	1895629
Potri.004G026300.1	Potri.004G026300	1897717	1900254	(M=29) PTHR11795:SF83 - RECEPTOR-LIKE PROTEIN KINASE-RELATED
Potri.004G026400.1	Potri.004G026400	1901664	1903701	(M=101) PTHR24420//PTHR24420:SF430 - LEUCINE-RICH REPEAT RECEPTOR-LIKE PROTEIN KINASE // SUBFAMILY NOT NAMED
Potri.004G026500.1	Potri.004G026500	1913498	1914549
Potri.004G026600.1	Potri.004G026600	1918828	1920526	(M=213) PTHR10641 - MYB-LIKE DNA-BINDING PROTEIN MYB
Potri.004G026700.1	Potri.004G026700	1927581	1930626	(M=31) PF04749 - PLAC8 family
Potri.004G026800.1	Potri.004G026800	1932845	1935510	(M=4) K13125 - nitric oxide synthase-interacting protein
Potri.004G026900.1	Potri.004G026900	1948575	1949030	(M=38) PF00643 - B-box zinc finger
Potri.004G027000.1	Potri.004G027000	1956373	1956660
Potri.004G027100.1	Potri.004G027100	1962656	1963197	(M=38) PF00643 - B-box zinc finger
Potri.004G027200.1	Potri.004G027200	1965540	1966301	(M=12) PTHR10891:SF148 - CALCIUM-BINDING EF HAND FAMILY PROTEIN
Potri.004G027300.1	Potri.004G027300	1975881	1979049	(M=33) PF00954//PF01453//PF07714//PF08276 - S-locus glycoprotein family // D-mannose binding lectin // Protein tyrosine kinase // PAN-like domain
Potri.004G027400.1	Potri.004G027400	1983782	1987125	(M=33) PF00954//PF01453//PF07714//PF08276 - S-locus glycoprotein family // D-mannose binding lectin // Protein tyrosine kinase // PAN-like domain
Potri.004G027500.1	Potri.004G027500	1991221	1992439	(M=101) PTHR24420//PTHR24420:SF430 - LEUCINE-RICH REPEAT RECEPTOR-LIKE PROTEIN KINASE // SUBFAMILY NOT NAMED
Potri.004G027600.1	Potri.004G027600	1992440	1993279	(M=8) PF00954//PF01453 - S-locus glycoprotein family // D-mannose binding lectin
Potri.004G027700.1	Potri.004G027700	1993642	1994339
Potri.004G027800.1	Potri.004G027800	1998352	2002298	S-locus lectin protein kinase family protein; [ ortholog of At4g21390,]
Potri.004G027900.1	Potri.004G027900	2011294	2014970	(M=33) PF00954//PF01453//PF07714//PF08276 - S-locus glycoprotein family // D-mannose binding lectin // Protein tyrosine kinase // PAN-like domain
Potri.004G028000.1	Potri.004G028000	2021259	2026860	similar to Brassica self-incompatibility (S) locus. Expressed in root. Shoot expression limited to limited to the root-hypocotyl transition zone and at the base of lateral roots as; [ ortholog of At4g21380,]
Potri.004G028200.1	Potri.004G028200	2035212	2035617	(M=166) PF08276 - PAN-like domain
Potri.004G028300.1	Potri.004G028300	2036097	2039717	(M=33) PF00954//PF01453//PF07714//PF08276 - S-locus glycoprotein family // D-mannose binding lectin // Protein tyrosine kinase // PAN-like domain
Potri.004G028400.1	Potri.004G028400	2045329	2050303	(M=3) PF00069//PF11883 - Protein kinase domain // Domain of unknown function (DUF3403)
Potri.004G028500.1	Potri.004G028500	2051791	2052144	(M=246) PF01453 - D-mannose binding lectin
Potri.004G028600.1	Potri.004G028600	2056060	2064679	(M=68) PTHR24420//PTHR24420:SF432 - LEUCINE-RICH REPEAT RECEPTOR-LIKE PROTEIN KINASE // SUBFAMILY NOT NAMED
Potri.004G028700.1	Potri.004G028700	2072907	2077872	(M=68) PTHR24420//PTHR24420:SF432 - LEUCINE-RICH REPEAT RECEPTOR-LIKE PROTEIN KINASE // SUBFAMILY NOT NAMED
Potri.004G028800.2	Potri.004G028800	2086540	2089291	similar to U-box domain-containing protein; similar to immediate-early fungal elicitor protein CMPG1 (Petroselinum crispum) GI:14582198; [ co-ortholog (2of3) of At4g21350, ]
Potri.004G029000.1	Potri.004G029000	2107043	2107684
Potri.004G029100.1	Potri.004G029100	2118907	2122110
Potri.004G029200.1	Potri.004G029200	2137847	2138536
Potri.004G029300.1	Potri.004G029300	2148949	2150224	(M=238) PTHR11926:SF15 - UDP-GLUCOSYLTRANSFERASE
Potri.004G029400.1	Potri.004G029400	2150762	2151391	(M=6) KOG1790 - 60s ribosomal protein L34
Potri.004G029500.1	Potri.004G029500	2154644	2155494	similar to expressed protein in Arabidopsis thaliana; [ co-ortholog (2of2) of At1g11440, ]
Potri.004G029600.1	Potri.004G029600	2159539	2161246	(M=33) PF04398 - Protein of unknown function, DUF538
Potri.004G029700.1	Potri.004G029700	2162199	2162710
Potri.004G029800.1	Potri.004G029800	2164085	2165200	(M=69) PTHR12565 - STEROL REGULATORY ELEMENT-BINDING PROTEIN
Potri.004G030000.1	Potri.004G030000	2169699	2171277	(M=613) PF01535 - PPR repeat
Potri.004G030100.3	Potri.004G030100	2171278	2176123
Potri.004G030200.1	Potri.004G030200	2182914	2185839	(M=51) PF01397 - Terpene synthase, N-terminal domain
Potri.004G030300.1	Potri.004G030300	2193078	2193890
Potri.004G030400.1	Potri.004G030400	2210982	2213832	(M=51) PF01397 - Terpene synthase, N-terminal domain
Potri.004G030500.3	Potri.004G030500	2221302	2227068	similar to tetratricopeptide repeat (TPR)-containing protein; [ ortholog of At1g61690,]
Potri.004G030600.1	Potri.004G030600	2243817	2246494	(M=43) PF03000 - NPH3 family
Potri.004G030700.3	Potri.004G030700	2251413	2253808	similar to Leucoanthocyanidin reductase (EC 1.-.-.-) (LAR) (BANYULS) (Anthocyanin spotted testa) (ast).; [ co-ortholog (1of2) of At1g61720, ]
Potri.004G030800.1	Potri.004G030800	2258795	2260728
Potri.004G030900.1	Potri.004G030900	2264355	2264795	(M=23) PF04885 - Stigma-specific protein, Stig1
Potri.004G031000.1	Potri.004G031000	2266821	2267030	(M=23) PF04885 - Stigma-specific protein, Stig1
Potri.004G031100.1	Potri.004G031100	2269685	2272047	(M=2) PTHR10795:SF3 - FURIN
Potri.004G031200.1	Potri.004G031200	2274902	2275892	similar to expressed protein in Arabidopsis thaliana; similar to predicted protein; similar to Arabidopsis thaliana; [ co-ortholog (2of2) of At4g21310, ]
Potri.004G031300.1	Potri.004G031300	2275827	2277110	(M=21) K11251 - histone H2A
Potri.004G031400.1	Potri.004G031400	2282042	2283091	(M=31) PTHR11783 - SULFOTRANSFERASE (SULT)
Potri.004G031500.1	Potri.004G031500	2286768	2288691	similar to Oxygen-evolving enhancer protein 3-1; similar to chloroplast precursor (OEE3) (16 kDa subunit of oxygen evolving system of photosystem II) (OEC 16 kDa subunit).; [ co-ortholog (1of2) of At4g21280, At4g05180, ]
Potri.004G031600.1	Potri.004G031600	2290207	2296478	similar to KINESIN-LIKE PROTEIN A; similar to ARABIDOPSIS THALIANA KINESIN 1; [ co-ortholog (2of2) of At4g05190, At4g21270, ]
Potri.004G031700.1	Potri.004G031700	2296643	2298747	similar to Thioredoxin-like 4.; [ co-ortholog (1of3) of At1g11530, ]
Potri.004G031800.2	Potri.004G031800	2299675	2302219
Potri.004G031900.1	Potri.004G031900	2303412	2304018	(M=14) PTHR14255 - ATP-DEPENDENT PROTEASE (CEREBLON)
Potri.004G032000.1	Potri.004G032000	2307264	2307992	(M=29) PTHR11795:SF83 - RECEPTOR-LIKE PROTEIN KINASE-RELATED
Potri.004G032100.2	Potri.004G032100	2320115	2322402
Potri.004G032200.1	Potri.004G032200	2331919	2333918	similar to octicosapeptide/Phox/Bem1p (PB1) domain-containing protein; [ co-ortholog (1of2) of At4g05150, ]
Potri.004G032300.2	Potri.004G032300	2343234	2346975	equilibrative nucleoside transporter family protein; similar to SWISS-PROT:P31381 nucleoside transporter FUN26 (Saccharomyces cerevisiae); [ co-ortholog (1of4) of At4g05120, At4g05130, At4g05140, At4g05110, ]
Potri.004G032500.4	Potri.004G032500	2359229	2362509	equilibrative nucleoside transporter family protein; similar to SWISS-PROT:P31381 nucleoside transporter FUN26 (Saccharomyces cerevisiae); [ co-ortholog (4of4) of At4g05120, At4g05130, At4g05140, At4g05110, ]
Potri.004G032600.1	Potri.004G032600	2363074	2363847	(M=12) PF00075 - RNase H
Potri.004G032700.2	Potri.004G032700	2368144	2376386
Potri.004G032800.1	Potri.004G032800	2383910	2388213	ABC1 family protein; ABC1 family protein; [ co-ortholog (2of2) of At1g11390, At1g61640, ]
Potri.004G032900.1	Potri.004G032900	2400358	2401326	(M=39) PF00407 - Pathogenesis-related protein Bet v I family
Potri.004G033000.1	Potri.004G033000	2405464	2406275	(M=39) PF00407 - Pathogenesis-related protein Bet v I family
Potri.004G033100.1	Potri.004G033100	2417224	2418726	similar to putative MYB transcription factor. [ORG:Malus x domestica]; [ ortholog of AAS55546,At4g05100,At4g21440,]
Potri.004G033200.2	Potri.004G033200	2429454	2435409	similar to Putative PAP-specific phosphatase; similar to mitochondrial precursor (3'(2'); similar to 5'- bisphosphate nucleotidase) (EC 3.1.3.7) (3'(2'); similar to 5-bisphosphonucleoside 3'(2')-phosphohydrolase) (DPNPase).; [ ortholog of At4g05090,]
Potri.004G033400.1	Potri.004G033400	2439260	2440092
Potri.004G033500.2	Potri.004G033500	2444058	2447187
Potri.004G033600.1	Potri.004G033600	2451393	2454918	similar to monosaccharid transport protein. [ORG:Vicia faba]; [ ortholog of AAB06594,CAB07812,CAD91335,Q41144,AAL16970,At1g11260,]
Potri.004G033800.1	Potri.004G033800	2478628	2480996	armadillo/beta-catenin repeat family protein; similar to armadillo/beta-catenin-like repeats; [ co-ortholog (2of2) of At1g61350, ]
Potri.004G033900.1	Potri.004G033900	2486214	2494271	(M=6) PTHR23125:SF17 - GRR1-RELATED, ARATH
Potri.004G034000.1	Potri.004G034000	2487794	2489134	(M=5) PTHR11886//PTHR11886:SF22 - DYNEIN LIGHT CHAIN // SUBFAMILY NOT NAMED
Potri.004G034100.1	Potri.004G034100	2507489	2512869	similar to NADH dehydrogenase-like protein. [ORG:Medicago sativa]; [ co-ortholog (1of2) of At4g05020, At4g21490, AAL15652, ]
Potri.004G034200.1	Potri.004G034200	2517223	2518334	similar to expressed protein in Arabidopsis thaliana; similar to expression supported by MPSS; [ co-ortholog (1of2) of At4g21500, ]
Potri.004G034400.1	Potri.004G034400	2528776	2530230	F-box family protein; similar to late embryogenesis abundant protein GI:1350540 from (Picea glauca); [ co-ortholog (1of2) of At1g61340, ]
Potri.004G034500.1	Potri.004G034500	2535961	2537674	similar to hypothetical protein; [ co-ortholog (2of2) of At1g61330, At1g61320, ]
Potri.004G034600.1	Potri.004G034600	2539362	2541805	(M=2) KOG2919 - Guanine nucleotide-binding protein
Potri.004G034700.1	Potri.004G034700	2545681	2557687	similar to ATP-binding cassette transport protein; putative; similar to member of MRP subfamily; [ co-ortholog (1of4) of At1g30410, At1g30420, ]
Potri.004G035000.1	Potri.004G035000	2608489	2609148
Potri.004G035100.2	Potri.004G035100	2611249	2615453
Potri.004G035200.2	Potri.004G035200	2617060	2619967	similar to expressed protein in Arabidopsis thaliana; [ co-ortholog (1of2) of At1g11240, ]
Potri.004G035300.1	Potri.004G035300	2629902	2639030	(M=6) PTHR23336//PTHR23336:SF2 - ZINC FINGER CW-TYPE COILED-COIL DOMAIN PROTEIN 3. // SUBFAMILY NOT NAMED
Potri.004G035400.1	Potri.004G035400	2640068	2640976	similar to Putative syntaxin 125 (AtSYP125).; [ ortholog of At1g11250,At1g61290,]
Potri.004G035500.1	Potri.004G035500	2643524	2645579	similar to VPS28 protein homolog 2.; [ co-ortholog (1of2) of At4g21560, ]
Potri.004G035600.2	Potri.004G035600	2649043	2654547	similar to transcription-coupled DNA repair protein-related; [ co-ortholog (1of3) of At5g28740, ]
Potri.004G035800.1	Potri.004G035800	2673830	2678775	(M=3) K12486 - stromal membrane-associated protein
Potri.004G035900.1	Potri.004G035900	2682417	2686951	similar to expressed protein in Arabidopsis thaliana; [ co-ortholog (1of3) of At4g21570, At1g11200, ]
Potri.004G036000.1	Potri.004G036000	2688166	2689145	(M=20) PF02140 - Galactose binding lectin domain
Potri.004G036100.1	Potri.004G036100	2689804	2693021	similar to oxidoreductase; zinc-binding dehydrogenase family protein; similar to Pig3 Homo sapiens; similar to PID:G2754812; [ ortholog of At4g21580,]
Potri.004G036300.1	Potri.004G036300	2708890	2711596	(M=7) K03885 - NADH dehydrogenase
Potri.004G036400.3	Potri.004G036400	2723075	2726781
Potri.004G036500.1	Potri.004G036500	2731318	2732460
Potri.004G036600.1	Potri.004G036600	2733630	2738323	(M=7) PTHR10687 - SECRETORY CARRIER-ASSOCIATED MEMBRANE PROTEIN (SCAMP)
Potri.004G036700.1	Potri.004G036700	2741206	2742078	(M=7) PTHR10687 - SECRETORY CARRIER-ASSOCIATED MEMBRANE PROTEIN (SCAMP)
Potri.004G036800.3	Potri.004G036800	2744453	2752744	similar to expressed protein in Arabidopsis thaliana; similar to expressed protein in Arabidopsis thaliana; [ co-ortholog (1of2) of At1g11170, At1g61240, ]
Potri.004G036900.2	Potri.004G036900	2762219	2766093
Potri.004G037000.2	Potri.004G037000	2775003	2781587
Potri.004G037100.1	Potri.004G037100	2791335	2792981	similar to expressed protein in Arabidopsis thaliana; [ co-ortholog (1of2) of At1g61170, ]
Potri.004G037200.2	Potri.004G037200	2795361	2799559	similar to expressed protein in Arabidopsis thaliana; [ co-ortholog (1of2) of At1g11120, ]
Potri.004G037300.1	Potri.004G037300	2796632	2796978
Potri.004G037400.1	Potri.004G037400	2809827	2811087	(M=52) PF01344 - Kelch motif
Potri.004G037500.1	Potri.004G037500	2816640	2817698
Potri.004G037600.1	Potri.004G037600	2817813	2822411	similar to expressed protein in Arabidopsis thaliana; [ co-ortholog (2of2) of At4g09300, At1g61150, ]
Potri.004G037700.1	Potri.004G037700	2834203	2844395	(M=5) PTHR10799:SF133 - SNF2 DOMAIN-CONTAINING PROTEIN / HELICASE DOMAIN-CONTAINING PROTEIN / RING FINGER DOMAIN-CONTAINING PROTEIN
Potri.004G037800.2	Potri.004G037800	2851685	2855880
Potri.004G037900.1	Potri.004G037900	2858742	2863866	(M=51) PF01397 - Terpene synthase, N-terminal domain
Potri.004G038000.1	Potri.004G038000	2890407	2891894	no apical meristem (NAM) family protein; similar to NAM protein GI:1279639 from (Petunia hybrida); [ co-ortholog (1of2) of At1g61110, ]
Potri.004G038100.1	Potri.004G038100	2903339	2907074	similar to alpha-galactosidase. [ORG:Phaseolus vulgaris]; [ co-ortholog (3of3) of AAA73963, P14749, T10860, T06388, AAA73964, CAA03733, CAA32772, S07472, ]
Potri.004G038200.1	Potri.004G038200	2912268	2913050	(M=205) PF01582 - TIR domain
Potri.004G063600.1	Potri.004G063600	5255768	5260239	(M=13) PTHR24420//PTHR24420:SF697 - LEUCINE-RICH REPEAT RECEPTOR-LIKE PROTEIN KINASE
Potri.004G063700.1	Potri.004G063700	5263436	5268434	(M=5) PTHR10178 - GAG/POL/ENV POLYPROTEIN
Potri.004G063900.2	Potri.004G063900	5275957	5279179
Potri.004G064000.1	Potri.004G064000	5288375	5295176	similar to expressed protein in Arabidopsis thaliana; [ co-ortholog (1of2) of At1g29690, ]
Potri.004G064100.1	Potri.004G064100	5298874	5300862	(M=9) PTHR11654:SF21 - NITRATE TRANSPORTER (NTL1)
Potri.004G064300.2	Potri.004G064300	5311098	5320086
Potri.004G064400.1	Potri.004G064400	5337388	5344573	similar to ankyrin protein kinase; putative; similar to ankyrin-kinase (Medicago truncatula) gi|18700701|gb|AAL78674|; [ ortholog of At4g18950,]
Potri.004G064500.1	Potri.004G064500	5350849	5353398	GDSL-motif lipase/hydrolase family protein; similar to family 2 lipase EXL3 (GI:15054386) and EXL2 (GI:15054384) (Arabidopsis thaliana); [ ortholog of At1g29660,At5g15720,At1g29670,]
Potri.004G064600.2	Potri.004G064600	5364752	5376465
Potri.004G064800.1	Potri.004G064800	5389020	5390899
Potri.004G064900.1	Potri.004G064900	5391182	5393675	similar to expressed protein in Arabidopsis thaliana; [ ortholog of At2g34540,]
Potri.004G065000.1	Potri.004G065000	5422929	5424800	similar to truncated Gibberellin 2-oxidase. [ORG:Cucurbita maxima]; [ ortholog of At2g34555,CAC85925,At1g30040,]
Potri.004G065100.1	Potri.004G065100	5453558	5460598	(M=4) PTHR23074:SF19 - KATANIN-RELATED
Potri.004G065200.1	Potri.004G065200	5461920	5466631	(M=6) 1.1.3.15 - (S)-2-hydroxy-acid oxidase.
Potri.004G065300.1	Potri.004G065300	5478383	5479162	similar to expressed protein in Arabidopsis thaliana; [ co-ortholog (1of2) of At1g30190, At2g34610, ]
Potri.004G065400.1	Potri.004G065400	5485996	5490033	similar to FLAGELLIN-SENSITIVE 2; [ co-ortholog (1of2) of At5g46330, ]
Potri.004G065600.1	Potri.004G065600	5492038	5494783
Potri.004G065700.1	Potri.004G065700	5497924	5498193
Potri.004G065800.4	Potri.004G065800	5518212	5526108
Potri.004G065900.1	Potri.004G065900	5535439	5537904	F-box family protein; [ co-ortholog (2of2) of At4g18380, At5g46170, ]
Potri.004G066000.1	Potri.004G066000	5545185	5548824	similar to 20S proteasome beta subunit B (PBB2) (PRCFC); similar to 20S proteasome beta subunit PBB2 (Arabidopsis thaliana) GI:3421104; similar to cDNA proteasome subunit prcfc GI:2511575; similar to 20S proteasome beta subunit B (PBB2) (PRCFC); similar t
Potri.004G066100.1	Potri.004G066100	5551614	5559286	similar to Putative nucleic acid binding protein At4g18375.; [ co-ortholog (1of4) of At4g18375, At5g46190, ]
Potri.004G066200.2	Potri.004G066200	5563692	5567217	protein phosphatase 2C family protein; PP2C family protein; similar to protein phosphatase-2C GI:3643088 from (Mesembryanthemum crystallinum); protein phosphatase 2C family protein; similar to PP2C family pro; [ co-ortholog (1of2) of At1g16220, At1g79630,
Potri.004G066300.2	Potri.004G066300	5568952	5572103
Potri.004G066400.1	Potri.004G066400	5573301	5573592
Potri.004G066500.1	Potri.004G066500	5574161	5575057
Potri.004G066600.1	Potri.004G066600	5577029	5579431	similar to pentatricopeptide (PPR) repeat-containing protein; [ co-ortholog (1of2) of At2g26790, ]
Potri.004G066700.2	Potri.004G066700	5584445	5586876	similar to expressed protein in Arabidopsis thaliana; [ ortholog of At1g73350,]
Potri.004G066800.1	Potri.004G066800	5589598	5590402
Potri.004G066900.2	Potri.004G066900	5592279	5594874
Potri.004G067000.1	Potri.004G067000	5599311	5603317	similar to alcohol dehydrogenase; putative; similar to alcohol dehydrogenase from Solanum tuberosum (SP|p14673|; similar to alcohol dehydrogenase; putative; similar to alcohol dehydrogenase from Solanum tuberosum (SP|p14|; [ ortholog of At5g24760,]
Potri.004G067100.1	Potri.004G067100	5603411	5604672	(M=72) PF03168 - Late embryogenesis abundant protein
Potri.004G067200.1	Potri.004G067200	5605513	5608453	(M=1) PTHR13379 - UNCHARACTERIZED DUF1308
Potri.004G067300.2	Potri.004G067300	5608560	5610637	similar to expressed protein in Arabidopsis thaliana; [ co-ortholog (1of2) of At3g05070, ]
Potri.004G067400.3	Potri.004G067400	5611204	5616943	similar to expressed protein in Arabidopsis thaliana; [ co-ortholog (1of2) of At1g73390, At1g17940, ]
Potri.004G067500.1	Potri.004G067500	5616927	5618130
Potri.004G067600.1	Potri.004G067600	5623910	5624542	(M=32) PF00197 - Trypsin and protease inhibitor
Potri.004G067700.1	Potri.004G067700	5625646	5628879	(M=3) KOG4762 - DNA replication factor
Potri.004G067900.1	Potri.004G067900	5641320	5642514	similar to trypsin protein inhibitor 3. [ORG:Cicer arietinum]; [ co-ortholog (2of3) of S19190, BAD04942, BAD04939, JC7311, AAB21123, B45588, P09941, P25272, P83594, JQ0968, AAB23464, 1AVX_B, TISYB, AAB26177, CAH61462, P32733, P83051, AAA32618, AAT45474, P
Potri.004G068000.1	Potri.004G068000	5648815	5650607	(M=25) PF02893 - GRAM domain
Potri.004G068100.1	Potri.004G068100	5653191	5655210	(M=25) PF02893 - GRAM domain
Potri.004G068200.1	Potri.004G068200	5672664	5673881	(M=25) PF02893 - GRAM domain
Potri.004G068300.1	Potri.004G068300	5677555	5678736	(M=74) PTHR24420//PTHR24420:SF474 - LEUCINE-RICH REPEAT RECEPTOR-LIKE PROTEIN KINASE // SUBFAMILY NOT NAMED
Potri.004G068400.1	Potri.004G068400	5679567	5681863	similar to expressed protein in Arabidopsis thaliana; [ ortholog of At2g25720,]
Potri.004G068500.2	Potri.004G068500	5683814	5686181	proton-dependent oligopeptide transport (POT) family protein; [ co-ortholog (2of2) of At5g14940, At3g01350, ]
Potri.004G068600.1	Potri.004G068600	5692864	5694083
Potri.004G068700.1	Potri.004G068700	5697360	5702765	(M=12) PF05623 - Protein of unknown function (DUF789)
Potri.004G068800.1	Potri.004G068800	5713082	5713587
Potri.004G068900.1	Potri.004G068900	5714112	5714443
Potri.004G069000.1	Potri.004G069000	5724790	5725448
Potri.004G069100.1	Potri.004G069100	5734798	5735748
Potri.004G069300.1	Potri.004G069300	5749153	5751838	(M=14) KOG2262 - Sexual differentiation process protein ISP4
Potri.004G069400.1	Potri.004G069400	5752665	5757213
Potri.004G069500.1	Potri.004G069500	5760187	5760510	(M=19) 2.4.1.237 - Flavonol 7-O-beta-glucosyltransferase.
Potri.004G069600.1	Potri.004G069600	5766729	5768358	UDP-glucoronosyl/UDP-glucosyl transferase family protein; UDP-glucoronosyl/UDP-glucosyl transferase family protein; [ ortholog of At3g16520,]
Potri.004G069700.1	Potri.004G069700	5777868	5779107	(M=19) 2.4.1.237 - Flavonol 7-O-beta-glucosyltransferase.
Potri.004G069800.1	Potri.004G069800	5780432	5781969	(M=19) 2.4.1.237 - Flavonol 7-O-beta-glucosyltransferase.
Potri.004G069900.1	Potri.004G069900	5793484	5794914	(M=19) 2.4.1.237 - Flavonol 7-O-beta-glucosyltransferase.
Potri.004G070000.1	Potri.004G070000	5801249	5802703	(M=19) 2.4.1.237 - Flavonol 7-O-beta-glucosyltransferase.
Potri.004G070100.1	Potri.004G070100	5832840	5834911	(M=19) 2.4.1.237 - Flavonol 7-O-beta-glucosyltransferase.
Potri.004G070200.1	Potri.004G070200	5850034	5852367	(M=3) K12795 - suppressor of G2 allele of SKP1
Potri.004G070300.1	Potri.004G070300	5854142	5855027
Potri.004G070400.1	Potri.004G070400	5868664	5869320
Potri.004G070500.1	Potri.004G070500	5872407	5875585	(M=2) PF02902//PF03514 - Ulp1 protease family, C-terminal catalytic domain // GRAS domain family
Potri.004G070600.1	Potri.004G070600	5893251	5893514
Potri.004G070700.1	Potri.004G070700	5908415	5909401	(M=19) 2.4.1.237 - Flavonol 7-O-beta-glucosyltransferase.
Potri.004G070800.1	Potri.004G070800	5915088	5916543	(M=238) PTHR11926:SF15 - UDP-GLUCOSYLTRANSFERASE
Potri.004G070900.1	Potri.004G070900	5949416	5950846	(M=19) 2.4.1.237 - Flavonol 7-O-beta-glucosyltransferase.
Potri.004G071000.1	Potri.004G071000	5959943	5961835	(M=19) 2.4.1.237 - Flavonol 7-O-beta-glucosyltransferase.
Potri.004G071100.4	Potri.004G071100	5968858	5972575	similar to putative protein phosphatase. [ORG:Rubus idaeus]; [ co-ortholog (2of2) of CAB61630, ]
Potri.004G071200.1	Potri.004G071200	5974421	5975736
Potri.004G071300.1	Potri.004G071300	5977244	5978092
Potri.004G071400.1	Potri.004G071400	5996280	5999525	(M=64) PF02892 - BED zinc finger
Potri.004G071500.1	Potri.004G071500	6001274	6001710	(M=51) PF05678 - VQ motif
Potri.004G071600.1	Potri.004G071600	6030611	6034597	(M=2) PF02902//PF03514 - Ulp1 protease family, C-terminal catalytic domain // GRAS domain family
Potri.004G071700.1	Potri.004G071700	6041258	6041857
Potri.004G071800.1	Potri.004G071800	6046636	6049267	(M=1) PTHR24015:SF131 - PENTATRICOPEPTIDE (PPR) REPEAT-CONTAINING PROTEIN
Potri.004G071900.1	Potri.004G071900	6049458	6051770	similar to NADH-ubiquinone oxidoreductase. [ORG:Retama raetam]; [ co-ortholog (1of2) of At5g52840, AAL32032, At4g28005, ]
Potri.004G072100.1	Potri.004G072100	6066060	6071494	(M=5) PF04278 - Tic22-like family
Potri.004G072200.1	Potri.004G072200	6072384	6077929	similar to DNAJ heat shock N-terminal domain-containing protein; similar to sec63 domain-containing protein; similar to SP|Q9UGP8|Translocation protein SEC63 homolog {Homo {sapiens} ; [ co-ortholog (1of2) of At4g21180, At1g79940, ]
Potri.004G072300.1	Potri.004G072300	6081465	6081758
Potri.004G072400.2	Potri.004G072400	6084064	6089781
Potri.004G072500.1	Potri.004G072500	6089864	6091272	(M=1) PTHR13812:SF2 - ORNITHINE CYCLODEAMINASE
Potri.004G072600.1	Potri.004G072600	6092139	6092919
Potri.004G072700.1	Potri.004G072700	6093076	6093207
Potri.004G072800.2	Potri.004G072800	6093988	6097303	seven in absentia (SINA) family protein; similar to SIAH1 protein (Brassica napus var. napus) GI:7657876; [ co-ortholog (2of3) of At1g66610, At1g66620, At1g66630, ]
Potri.004G073000.1	Potri.004G073000	6105537	6106112	(M=15) PTHR22814//PTHR22814:SF56 - COPPER TRANSPORT PROTEIN ATOX1-RELATED // SUBFAMILY NOT NAMED
Potri.004G073100.1	Potri.004G073100	6109223	6110216	(M=15) PTHR22814//PTHR22814:SF56 - COPPER TRANSPORT PROTEIN ATOX1-RELATED // SUBFAMILY NOT NAMED
Potri.004G073200.1	Potri.004G073200	6115565	6116769	(M=421) PF00067 - Cytochrome P450
Potri.004G073300.1	Potri.004G073300	6127618	6131875	(M=4) PTHR12802:SF30 - OS06G0105800 PROTEIN
Potri.004G073400.1	Potri.004G073400	6136519	6137607
Potri.004G073500.1	Potri.004G073500	6141125	6143314	(M=4) PTHR12146 - 40S RIBOSOMAL PROTEIN S10
Potri.004G073600.1	Potri.004G073600	6143799	6146941	(M=6) K04079 - molecular chaperone HtpG
Potri.004G073700.1	Potri.004G073700	6149875	6154713	(M=2) PF05096 - Glutamine cyclotransferase
Potri.004G073800.1	Potri.004G073800	6155548	6157169	(M=3) PTHR24420//PTHR24420:SF827 - LEUCINE-RICH REPEAT RECEPTOR-LIKE PROTEIN KINASE
Potri.004G073900.1	Potri.004G073900	6157646	6160086	glycoside hydrolase family 28 protein; polygalacturonase (pectinase) family protein; weakly similar to SP|P27644|Polygalacturonase EC (3 2.1.15.Pectinase) ({Agrobacterium) {tumefaciens} ; [ co-ortholog (2of2) of At3g48950, ]
Potri.004G074000.1	Potri.004G074000	6171253	6173458	similar to unnamed protein product. [ORG:Glycine max]; [ co-ortholog (2of3) of At4g25700, At5g52570, CAG26854, ]
Potri.004G074100.1	Potri.004G074100	6182278	6186944	(M=2) PF01535//PF11977 - PPR repeat // Zc3h12a-like Ribonuclease NYN domain
Potri.004G074200.1	Potri.004G074200	6187594	6187923
Potri.004G074300.4	Potri.004G074300	6194387	6197442
Potri.004G074400.2	Potri.004G074400	6213982	6220184
Potri.004G074500.1	Potri.004G074500	6223641	6227243	(M=613) PF01535 - PPR repeat
Potri.004G074600.2	Potri.004G074600	6227395	6230876
Potri.004G074700.1	Potri.004G074700	6234349	6236355	(M=613) PF01535 - PPR repeat
Potri.004G074800.1	Potri.004G074800	6241013	6245172	(M=42) K09338 - homeobox-leucine zipper protein
Potri.004G074900.1	Potri.004G074900	6251956	6256365	similar to isocitrate dehydrogenase; putative; similar to NADP+ isocitrate dehydrogenase; putative; similar to strong similarity to isocitrate dehydrogenase SP|Q40345 from (Medicago sativa); [ co-ortholog (1of2) of At1g65930, ]
Potri.004G075000.1	Potri.004G075000	6258764	6259347	(M=59) PTHR23024:SF10 - CARBOXYLESTERASE-RELATED
Potri.004G075100.1	Potri.004G075100	6259702	6265995	(M=16) K08869 - aarF domain-containing kinase
Potri.004G075200.1	Potri.004G075200	6269490	6273742	similar to glutamate decarboxylase 1. [ORG:Lotus corniculatus var. japonicus]; [ co-ortholog (1of3) of AAP85548, CAG30580, ]
Potri.004G075300.1	Potri.004G075300	6276672	6280347	similar to glutamate decarboxylase 1. [ORG:Lotus corniculatus var. japonicus]; [ co-ortholog (3of3) of AAP85548, CAG30580, ]
Potri.004G075400.1	Potri.004G075400	6286841	6288941	(M=71) PF00582 - Universal stress protein family
Potri.004G075500.2	Potri.004G075500	6293930	6298674
Potri.004G075600.1	Potri.004G075600	6300120	6308679	zinc finger (ZPR1-type) family protein; [ ortholog of At5g37340,At5g22480,]
Potri.004G075700.1	Potri.004G075700	6310298	6316014	pre-mRNA splicing factor PRP38 family protein; pre-mRNA splicing factor PRP38 family protein; [ co-ortholog (1of2) of At5g37370, ]
Potri.004G075800.2	Potri.004G075800	6326231	6330816	amine oxidase family protein; similar to polyamine oxidase SP:O64411 (Zea mays); similar to flavin-containing; [ co-ortholog (1of2) of At1g65840, ]
Potri.004G075900.1	Potri.004G075900	6333019	6335092	(M=5) PTHR11019//PTHR11019:SF28 - THIJ/PFPI
Potri.004G076000.1	Potri.004G076000	6338888	6341316	(M=5) PTHR11019//PTHR11019:SF28 - THIJ/PFPI
Potri.004G076100.1	Potri.004G076100	6350243	6353142	(M=12) KOG0594 - Protein kinase PCTAIRE and related kinases
Potri.004G076200.1	Potri.004G076200	6354062	6356276	(M=5) PTHR11019//PTHR11019:SF28 - THIJ/PFPI
Potri.004G076300.1	Potri.004G076300	6356786	6359261
Potri.004G076500.1	Potri.004G076500	6366034	6367167	(M=82) PTHR24420//PTHR24420:SF441 - LEUCINE-RICH REPEAT RECEPTOR-LIKE PROTEIN KINASE // SUBFAMILY NOT NAMED
Potri.004G076600.2	Potri.004G076600	6370249	6374556
Potri.004G076700.1	Potri.004G076700	6376577	6379057	(M=103) PTHR23155//PTHR23155:SF121 - LEUCINE-RICH REPEAT-CONTAINING PROTEIN // SUBFAMILY NOT NAMED
Potri.004G076800.1	Potri.004G076800	6382349	6383233	(M=232) PF00646 - F-box domain
Potri.004G076900.1	Potri.004G076900	6383878	6384918	(M=4) PF09133 - SANTA (SANT Associated)
Potri.004G077000.1	Potri.004G077000	6384946	6385935
Potri.004G077100.1	Potri.004G077100	6386389	6393744	(M=18) PTHR10887:SF27 - TRNA-SPLICING ENDONUCLEASE POSITIVE EFFECTOR-RELATED
Potri.004G077200.1	Potri.004G077200	6395221	6395588	(M=567) PF00931 - NB-ARC domain
Potri.004G077300.1	Potri.004G077300	6405142	6406094	(M=232) PF00646 - F-box domain
Potri.004G077400.2	Potri.004G077400	6406276	6409086
Potri.004G077500.1	Potri.004G077500	6411826	6415627	(M=18) PTHR10887:SF27 - TRNA-SPLICING ENDONUCLEASE POSITIVE EFFECTOR-RELATED
Potri.004G077600.1	Potri.004G077600	6424762	6430052	similar to tRNA-splicing endonuclease positive effector-related; similar to SEN1; [ co-ortholog (2of3) of At1g65780, At1g65810, ]
Potri.004G077800.4	Potri.004G077800	6436979	6443573
Potri.004G077900.1	Potri.004G077900	6447180	6448407
Potri.004G078000.1	Potri.004G078000	6449481	6451792	similar to 60S ribosomal protein L19-3.; [ ortholog of At4g02230,]
Potri.004G078100.1	Potri.004G078100	6452863	6454576	similar to microsomal glutathione s-transferase; putative; similar to MGST3_HUMAN SP:O14880; [ co-ortholog (1of2) of At1g65820, ]
Potri.004G078200.2	Potri.004G078200	6461498	6471372
Potri.004G078300.1	Potri.004G078300	6476384	6479811	(M=4) K01527 - nascent polypeptide-associated complex subunit beta
Potri.004G078400.1	Potri.004G078400	6481504	6485187	(M=4) PTHR24420//PTHR24420:SF580 - LEUCINE-RICH REPEAT RECEPTOR-LIKE PROTEIN KINASE
Potri.004G078500.1	Potri.004G078500	6486893	6489311	similar to hypothetical protein. [ORG:Cicer arietinum]; [ co-ortholog (1of2) of At1g65720, CAA10123, ]
Potri.004G078600.1	Potri.004G078600	6492536	6493249
Potri.004G078700.1	Potri.004G078700	6500859	6504139	similar to NC domain-containing protein; [ co-ortholog (1of3) of At5g16330, At3g02700, At5g16360, ]
Potri.004G078800.1	Potri.004G078800	6522970	6525335	(M=106) PF03514 - GRAS domain family
Potri.004G078900.1	Potri.004G078900	6531639	6536648	(M=1) PF03129//PF09180 - Anticodon binding domain // Prolyl-tRNA synthetase, C-terminal
Potri.004G079000.2	Potri.004G079000	6542704	6549048
Potri.004G079100.1	Potri.004G079100	6550267	6553701	(M=12) 1.16.1.7 - Ferric-chelate reductase (NADH).
Potri.004G079200.3	Potri.004G079200	6557306	6561103	similar to ferric-chelate reductase; putative; similar to ferric-chelate reductase (FRO1) (Pisum sativum) GI:15341529; [ co-ortholog (2of2) of At5g23990, At5g23980, ]
Potri.004G079300.2	Potri.004G079300	6568886	6571763
Potri.004G079400.1	Potri.004G079400	6577274	6579675	(M=5) KOG0126 - Predicted RNA-binding protein (RRM superfamily)
Potri.004G079500.1	Potri.004G079500	6578898	6579367
Potri.004G079600.1	Potri.004G079600	6580703	6581513
Potri.004G079900.1	Potri.004G079900	6596304	6596945	similar to expressed protein in Arabidopsis thaliana; [ co-ortholog (1of2) of At4g25690, At5g52550, At4g25670, ]
Potri.004G080000.1	Potri.004G080000	6597139	6597297
Potri.004G080100.1	Potri.004G080100	6602959	6604460	similar to septum site-determining protein (MIND); similar to MinD (Arabidopsis thaliana) GI:6759277; similar to Membrane ATPase required for correct positioning of the chloroplast division apparatus; [ ortholog of At5g24020,]
Potri.004G080200.1	Potri.004G080200	6606967	6609251	(M=38) PF01357//PF03330 - Pollen allergen // Rare lipoprotein A (RlpA)-like double-psi beta-barrel
Potri.004G080300.1	Potri.004G080300	6613162	6613949	(M=31) PF00917 - MATH domain
Potri.004G080500.1	Potri.004G080500	6623515	6623726
Potri.004G080600.1	Potri.004G080600	6624851	6626529
Potri.004G080700.1	Potri.004G080700	6637781	6638736	(M=36) PTHR11260//PTHR11260:SF54 - GLUTATHIONE S-TRANSFERASE, GST, SUPERFAMILY, GST DOMAIN CONTAINING // SUBFAMILY NOT NAMED
Potri.004G080800.4	Potri.004G080800	6638772	6649206
Potri.004G080900.1	Potri.004G080900	6671412	6677431	(M=9) PTHR22870:SF25 - REGULATOR OF CHROMOSOME CONDENSATION-RELATED
Potri.004G081100.2	Potri.004G081100	6688094	6692343
Potri.004G081300.1	Potri.004G081300	6705500	6709825	(M=9) 2.4.1.13 - Sucrose synthase.
Potri.004G081400.1	Potri.004G081400	6711970	6714791	(M=11) PTHR13271 - UNCHARACTERIZED PUTATIVE METHYLTRANSFERASE
Potri.004G081500.1	Potri.004G081500	6717614	6720756	(M=7) 2.5.1.32 - 15-cis-phytoene synthase.
Potri.004G081600.1	Potri.004G081600	6723982	6724212
Potri.004G081700.1	Potri.004G081700	6728927	6731234	similar to leucine-rich repeat transmembrane protein kinase; putative; [ co-ortholog (2of2) of At1g27190, ]
Potri.004G081800.5	Potri.004G081800	6741663	6753728
Potri.004G081900.1	Potri.004G081900	6747998	6749208
Potri.004G082000.1	Potri.004G082000	6760094	6762306	(M=48) KOG1176 - Acyl-CoA synthetase
Potri.004G082100.1	Potri.004G082100	6768595	6771530	similar to expressed protein in Arabidopsis thaliana; [ ortholog of At1g66080,]
Potri.004G082200.2	Potri.004G082200	6773564	6777873	similar to translation initiation factor-related; similar to Eukaryotic translation initiation factor 3 subunit 1 (eIF-3 alpha) (eIF3 p35) (eIF3j) (Swiss-Prot:O75822) (Homo sapiens); [ co-ortholog (1of3) of At1g66070, At5g37475, ]
Potri.004G082300.2	Potri.004G082300	6778244	6780850
Potri.004G082400.2	Potri.004G082400	6781467	6786649
Potri.004G082500.1	Potri.004G082500	6801737	6802315
Potri.004G082600.1	Potri.004G082600	6820629	6825367	(M=9) PTHR10527:SF5 - IMPORTIN-5 (IMPORTIN SUBUNIT BETA-3)
Potri.004G082700.1	Potri.004G082700	6826985	6827888
Potri.004G082800.1	Potri.004G082800	6828739	6835387	(M=2) K03934 - NADH dehydrogenase (ubiquinone) Fe-S protein 1
Potri.004G082900.1	Potri.004G082900	6841650	6852083	similar to nicastrin-related; weakly similar to Nicastrin precursor (Swiss-Prot:Q92542) (Homo sapiens); similar to nicastrin-related; weakly similar to Nicastrin precursor (Swiss-Prot:Q92542) (Homo sapiens); similar to expressed protein in Arabidopsis tha
Potri.004G083000.1	Potri.004G083000	6853295	6854879	(M=143) PTHR10209:SF55 - OXIDOREDUCTASE, 2OG-FE(II) OXYGENASE FAMILY PROTEIN
Potri.004G083100.1	Potri.004G083100	6864049	6866067	(M=143) PTHR10209:SF55 - OXIDOREDUCTASE, 2OG-FE(II) OXYGENASE FAMILY PROTEIN
Potri.004G083200.1	Potri.004G083200	6868388	6874442	(M=1) PTHR10953:SF8 - MOLYBDOPTERIN BIOSYNTHESIS MOEB PROTEIN
Potri.004G083300.1	Potri.004G083300	6882243	6890903	similar to Potassium channel SKOR (Stelar K(+) outward rectifying channel).; [ co-ortholog (2of4) of At3g02850, ]
Potri.004G083400.1	Potri.004G083400	6890980	6891891
Potri.004G083500.1	Potri.004G083500	6906429	6906764
Potri.004G083600.1	Potri.004G083600	6907583	6908231
Potri.004G083700.1	Potri.004G083700	6908242	6909621	(M=1) K12338 - anthocyanidin 3-O-glucoside 5-O-glucosyltransferase
Potri.004G083800.1	Potri.004G083800	6918767	6919966	(M=13) PTHR10108//PTHR10108:SF434 - METHYLTRANSFERASE
Potri.004G084000.1	Potri.004G084000	6934948	6938925	(M=12) PTHR24420//PTHR24420:SF467 - LEUCINE-RICH REPEAT RECEPTOR-LIKE PROTEIN KINASE // SUBFAMILY NOT NAMED
Potri.004G084100.1	Potri.004G084100	6958715	6961637	similar to Zinc finger protein 4.; [ co-ortholog (2of2) of At1g66140, ]
Potri.004G084300.1	Potri.004G084300	6980271	6984352	(M=34) PTHR10470:SF3 - PATATIN-RELATED
Potri.004G084400.1	Potri.004G084400	6984966	6986824	(M=146) PTHR22835:SF39 - LATERAL SIGNALING TARGET PROTEIN 2
Potri.004G084600.1	Potri.004G084600	6999871	7000489	(M=33) PF04398 - Protein of unknown function, DUF538
Potri.004G084700.1	Potri.004G084700	7002245	7005379	similar to expressed protein in Arabidopsis thaliana; similar to transcription factor IIIB chain BRF1; similar to Saccharomycescerevisiae; similar to PIR2:A44072; [ ortholog of At4g35540,]
Potri.004G084800.2	Potri.004G084800	7006451	7011295	similar to METHIONINE AMINOPEPTIDASE 2A; [ co-ortholog (1of2) of At2g44180, At3g59990, ]
Potri.004G084900.2	Potri.004G084900	7016352	7019066	protein kinase family protein; similar to protein kinase domain containing protein; [ co-ortholog (3of4) of At1g11050, ]
Potri.004G085000.1	Potri.004G085000	7039487	7041129	aspartyl protease family protein; similar to CND41; similar to chloroplast nucleoid DNA binding protein (GI:2541876) (Nicotiana tabacum); [ co-ortholog (1of2) of At5g37540, At1g66180, ]
Potri.004G085200.1	Potri.004G085200	7056297	7070353	(M=79) PF00515 - Tetratricopeptide repeat
Potri.004G085300.2	Potri.004G085300	7067432	7074036	similar to 60S ribosomal protein L24.; [ ortholog of At2g36620,At3g53020,]
Potri.004G085400.1	Potri.004G085400	7083745	7087135	similar to glutamate-ammonia ligase (EC 6.3.1.2) gamma; similar to cytosolic - kidney bean. [ORG:Phaseolus vulgaris]; [ co-ortholog (2of5) of JQ0937, AAB23379, P08282, S62712, AAQ01729, AAP20795, AAB03492, AAD52008, 1211328A, P00965, AJFBQ, CAA63963, 2106
Potri.004G085600.4	Potri.004G085600	7119020	7121195	similar to MutT-like protein. [ORG:Cucumis sativus]; [ co-ortholog (1of2) of AAP57672, ]
Potri.004G085700.1	Potri.004G085700	7128853	7132082	(M=3) K07562 - nonsense-mediated mRNA decay protein 3
Potri.004G085800.1	Potri.004G085800	7132051	7133864
Potri.004G085900.1	Potri.004G085900	7137311	7142232	(M=9) PTHR10527:SF5 - IMPORTIN-5 (IMPORTIN SUBUNIT BETA-3)
Potri.004G086000.2	Potri.004G086000	7144357	7146115
Potri.004G086100.1	Potri.004G086100	7163297	7166466	(M=4) PTHR24420//PTHR24420:SF537 - LEUCINE-RICH REPEAT RECEPTOR-LIKE PROTEIN KINASE
Potri.004G086200.1	Potri.004G086200	7169174	7173106	(M=4) PTHR11711:SF20 - ADP-RIBOSYLATION FACTOR-LIKE 10, ARL10
Potri.004G086300.1	Potri.004G086300	7213377	7215756	(M=213) PTHR10641 - MYB-LIKE DNA-BINDING PROTEIN MYB
Potri.004G086400.2	Potri.004G086400	7247103	7250739	glycosyl hydrolase family 17 protein; similar to beta-1; similar to 3-glucanase GI:15150341 from (Camellia sinensis); [ co-ortholog (1of2) of At1g66250, ]
Potri.004G086500.1	Potri.004G086500	7250939	7252044	(M=77) PF00234 - Protease inhibitor/seed storage/LTP family
Potri.004G086600.1	Potri.004G086600	7257055	7257885
Potri.004G086700.1	Potri.004G086700	7264443	7266950	(M=146) PTHR22835:SF39 - LATERAL SIGNALING TARGET PROTEIN 2
Potri.004G086800.1	Potri.004G086800	7264665	7264871
Potri.004G086900.1	Potri.004G086900	7273276	7277659	(M=6) PTHR21493:SF1 - CALMODULIN-BINDING HEAT-SHOCK PROTEIN
Potri.004G087000.1	Potri.004G087000	7278332	7282763	similar to RNA and export factor-binding protein; putative; similar to transcriptional coactivator ALY; similar to Mus musculus; similar to EMBL:MMU89876; [ co-ortholog (1of2) of At1g66260, At5g37720, ]
Potri.004G087100.4	Potri.004G087100	7283263	7290618
Potri.004G087200.1	Potri.004G087200	7290123	7290430
Potri.004G087300.1	Potri.004G087300	7296656	7298638	(M=11) PTHR13833:SF16 - NHL REPEAT-CONTAINING PROTEIN
Potri.004G087400.2	Potri.004G087400	7299526	7307131
Potri.004G087500.1	Potri.004G087500	7306075	7310950	similar to HMGI/Y. [ORG:Pisum sativum]; [ co-ortholog (1of2) of S22311, BAA11767, T09585, BAA11766, CAA41201, BAA13133, S57948, T09584, BAA13134, CAA41199, Q10370, CAA67849, S22310, CAA67752, CAA61747, Q00423, ]
Potri.004G087600.2	Potri.004G087600	7319186	7323802
Potri.004G087700.1	Potri.004G087700	7329004	7329927
Potri.004G087900.1	Potri.004G087900	7333526	7335186	(M=2) PTHR10534 - PYRIDOXAL KINASE
Potri.004G088000.1	Potri.004G088000	7338862	7340364
Potri.004G088100.2	Potri.004G088100	7377573	7378848
Potri.004G088200.1	Potri.004G088200	7397849	7399686	similar to expressed protein in Arabidopsis thaliana; similar to predicted proteins; similar to Arabidopsis thaliana; [ co-ortholog (2of2) of At1g66480, At5g37840, ]
Potri.004G088300.1	Potri.004G088300	7413625	7414094
Potri.004G088400.1	Potri.004G088400	7428743	7429527
Potri.004G088500.1	Potri.004G088500	7440726	7447048	(M=16) PF00560//PF00931//PF01582//PF07725 - Leucine Rich Repeat // NB-ARC domain // TIR domain // Leucine Rich Repeat
Potri.004G088600.2	Potri.004G088600	7461053	7473156
Potri.004G088700.3	Potri.004G088700	7477012	7489461	similar to DegP protease; putative; similar to degP GI:2623992 from (Bradyrhizobium japonicum); [ co-ortholog (2of2) of At3g03380, ]
Potri.004G088800.2	Potri.004G088800	7493225	7498140
Potri.004G088900.1	Potri.004G088900	7529439	7530870	basic helix-loop-helix (bHLH) family protein; [ co-ortholog (2of2) of At1g66470, At5g37800, ]
Potri.004G089100.1	Potri.004G089100	7568848	7572266	protein kinase family protein; [ co-ortholog (2of2) of At1g66460, ]
Potri.004G089200.1	Potri.004G089200	7572726	7572971	similar to Polcalcin Aln g 4 (Calcium-binding pollen allergen Aln g 4). [ORG:Alnus glutinosa]; [ co-ortholog (2of2) of At5g17480, At3g03430, O81701, ]
Potri.004G089300.3	Potri.004G089300	7578263	7582591	pfkB-type carbohydrate kinase family protein; [ co-ortholog (1of2) of At1g66430, ]
Potri.004G089400.1	Potri.004G089400	7589229	7591084	(M=10) PTHR10891:SF39 - CALMODULIN-RELATED
Potri.004G089500.1	Potri.004G089500	7598523	7601365	(M=22) KOG1030 - Predicted Ca2+-dependent phospholipid-binding protein
Potri.004G089600.1	Potri.004G089600	7618448	7621370
Potri.004G089700.1	Potri.004G089700	7622151	7623765
Potri.004G089800.2	Potri.004G089800	7648036	7650416
Potri.004G089900.1	Potri.004G089900	7668268	7669570	(M=2) 1.8.5.1 - Glutathione dehydrogenase (ascorbate).
Potri.004G090000.1	Potri.004G090000	7671609	7672173
Potri.004G090100.1	Potri.004G090100	7672598	7673026
Potri.004G090200.1	Potri.004G090200	7674351	7676575	(M=7) PF09177 - Syntaxin 6, N-terminal
Potri.004G090400.1	Potri.004G090400	7681062	7689367	(M=1) PTHR10072:SF29 - HES-B -LIKE
Potri.004G090500.1	Potri.004G090500	7689792	7694837	(M=2) 5.3.1.16 - 1-(5-phosphoribosyl)-5- ((5-phosphoribosylamino)methylideneamino)imidazole-4-carboxamide isomerase.
Potri.004G090600.1	Potri.004G090600	7706701	7707798	(M=6) K13789 - geranylgeranyl diphosphate synthase, type II
Potri.004G090700.1	Potri.004G090700	7715243	7727842	(M=4) 6.1.1.9 - Valine--tRNA ligase.
Potri.004G090800.2	Potri.004G090800	7728307	7730871	similar to pentatricopeptide (PPR) repeat-containing protein; similar to low similarity to fertility restorer (Petunia x hybrida) GI:22128587; [ ortholog of At1g66345,]
Potri.004G090900.1	Potri.004G090900	7732621	7733974	(M=6) PF04504 - Protein of unknown function, DUF573
Potri.004G091000.1	Potri.004G091000	7736023	7740464	(M=2) 3.5.2.9 - 5-oxoprolinase (ATP-hydrolyzing).
Potri.004G091100.2	Potri.004G091100	7748949	7753441
Potri.004G091200.2	Potri.004G091200	7761705	7762400
Potri.004G091300.1	Potri.004G091300	7762378	7764186	(M=42) PTHR23070 - BCS1 AAA-TYPE ATPASE
Potri.004G091400.1	Potri.004G091400	7766985	7767638	(M=12) PTHR23428 - HISTONE H2B
Potri.004G091500.1	Potri.004G091500	7767820	7769448	(M=42) PTHR23070 - BCS1 AAA-TYPE ATPASE
Potri.004G091600.1	Potri.004G091600	7778534	7780659
Potri.004G091700.1	Potri.004G091700	7781958	7783266	(M=18) PTHR22814:SF16 - CHLOROPLAST-TARGETED COPPER CHAPERONE
Potri.004G091800.2	Potri.004G091800	7784983	7789703
Potri.004G091900.1	Potri.004G091900	7790713	7791799	seven in absentia (SINA) family protein; similar to SIAH1 protein (Brassica napus var. napus) GI:7657876; [ co-ortholog (3of3) of At1g66610, At1g66620, At1g66630, ]
Potri.004G092000.1	Potri.004G092000	7793636	7794355
Potri.004G092100.2	Potri.004G092100	7798303	7802774
Potri.004G092200.2	Potri.004G092200	7803031	7805861
Potri.004G092300.1	Potri.004G092300	7806927	7807842
Potri.004G092400.3	Potri.004G092400	7807813	7812486
Potri.005G034400.1	Potri.005G034400	2551402	2552337
Potri.005G034500.1	Potri.005G034500	2553825	2556020	(M=151) KOG0157 - Cytochrome P450 CYP4/CYP19/CYP26 subfamilies
Potri.005G034900.1	Potri.005G034900	2584464	2587492	(M=1) PTHR11017:SF126 - OS11G0237600 PROTEIN
Potri.005G035100.1	Potri.005G035100	2604955	2605890
Potri.005G035200.1	Potri.005G035200	2607357	2610227	(M=151) KOG0157 - Cytochrome P450 CYP4/CYP19/CYP26 subfamilies
Potri.005G035500.1	Potri.005G035500	2622311	2622801
Potri.005G035700.1	Potri.005G035700	2635670	2639276	similar to NBS-LRR resistance gene-like protein ARGH34. [ORG:Malus x domestica]; [ co-ortholog (1of8) of AAQ73308, ]
Potri.005G035800.1	Potri.005G035800	2642533	2645402	similar to HEME ACTIVATED PROTEIN 5C; [ co-ortholog (2of2) of At1g54830, At1g08970, ]
Potri.005G036200.1	Potri.005G036200	2653881	2657618	similar to signal peptidase protein-like protein. [ORG:Cucumis melo]; [ co-ortholog (2of3) of At5g27430, AAT52230, AAO45754, At3g05230, ]
Potri.005G036300.2	Potri.005G036300	2660880	2663769
Potri.005G036400.1	Potri.005G036400	2671232	2677619	(M=6) PTHR22996 - MAHOGUNIN
Potri.005G036600.2	Potri.005G036600	2687418	2689924
Potri.005G036700.1	Potri.005G036700	2691592	2695000	(M=1) K10849 - DNA excision repair protein ERCC-1
Potri.005G036800.2	Potri.005G036800	2697055	2698611
Potri.005G037000.2	Potri.005G037000	2708491	2713243
Potri.005G037400.1	Potri.005G037400	2748145	2751724	(M=74) PTHR24420//PTHR24420:SF474 - LEUCINE-RICH REPEAT RECEPTOR-LIKE PROTEIN KINASE // SUBFAMILY NOT NAMED
Potri.005G037800.1	Potri.005G037800	2778643	2779650	(M=36) PTHR11260//PTHR11260:SF54 - GLUTATHIONE S-TRANSFERASE, GST, SUPERFAMILY, GST DOMAIN CONTAINING // SUBFAMILY NOT NAMED
Potri.005G038000.1	Potri.005G038000	2790252	2793719	(M=11) PF06364 - Protein of unknown function (DUF1068)
Potri.005G038100.1	Potri.005G038100	2798781	2804231	(M=2) 6.3.2.3 - Glutathione synthase.
Potri.005G038200.1	Potri.005G038200	2805705	2806443
Potri.005G038500.1	Potri.005G038500	2822128	2823031	(M=613) PF01535 - PPR repeat
Potri.005G038600.1	Potri.005G038600	2824122	2825386
Potri.005G038700.3	Potri.005G038700	2828048	2829438	similar to thylakoid lumen 18.3 kDa protein; similar to SP:Q9ZVL6; [ co-ortholog (2of2) of At1g54780, ]
Potri.005G038800.2	Potri.005G038800	2829798	2833437	GDSL-motif lipase/hydrolase family protein; similar to early nodulin ENOD8 (Medicago sativa) GI:304037; similar to elicitor-induced glycoprotein iEP4 (Daucus carota) GI:1911765; similar to lanatoside 15'-O-acetylesterase (Digitalis lanata) GI:3688284; sim
Potri.005G038900.1	Potri.005G038900	2837326	2842202	(M=7) KOG0240 - Kinesin (SMY1 subfamily)
Potri.005G039000.2	Potri.005G039000	2843141	2847078	similar to expressed protein in Arabidopsis thaliana; similar to hypothetical proteins - different species; [ ortholog of At5g27400,]
Potri.005G039300.2	Potri.005G039300	2861511	2865335
Potri.005G039400.1	Potri.005G039400	2866671	2867813
Potri.005G039500.2	Potri.005G039500	2870930	2876459
Potri.005G039600.1	Potri.005G039600	2886869	2887690
Potri.005G039800.1	Potri.005G039800	2892681	2894671	(M=14) PTHR11534 - MYOGENIC FACTOR
Potri.005G039900.1	Potri.005G039900	2920480	2928295	(M=57) KOG0254 - Predicted transporter (major facilitator superfamily)
Potri.005G040300.1	Potri.005G040300	2953743	2960018	(M=4) PTHR13268 - BREAST CARCINOMA AMPLIFIED SEQUENCE 3
Potri.005G040400.1	Potri.005G040400	2963525	2965738	similar to putative histidine-containing phosphotransfer protein 2. [ORG:Populus x canadensis]; [ co-ortholog (2of5) of CAH56500, ]
Potri.005G040600.1	Potri.005G040600	2974816	2977930	(M=4) K14493 - gibberellin receptor GID1
Potri.005G040800.1	Potri.005G040800	2993105	2994276	similar to histone H2A; putative; similar to Strong similarity to histone H2A Cicer arietinum SP|O65759; similar to Picea abies SP|P35063; similar to ESTs gb|ATTS3874; similar to gb|T46627; similar to gb|T14194 come from this gene; [ co-ortholog (1of4) of
Potri.005G040900.1	Potri.005G040900	2995370	2995802
Potri.005G041000.4	Potri.005G041000	2996371	3001067	zinc finger (DHHC type) family protein; similar to Golgi-specific DHHC zinc figer protein (Mus musculus) GI:21728103; zinc finger (DHHC type) family protein; similar to Golgi-specific DHHC zinc figer; [ ortholog of At3g04970,]
Potri.005G041100.2	Potri.005G041100	3002069	3005585
Potri.005G041300.1	Potri.005G041300	3015681	3027535	(M=103) PTHR23155//PTHR23155:SF121 - LEUCINE-RICH REPEAT-CONTAINING PROTEIN // SUBFAMILY NOT NAMED
Potri.005G041400.1	Potri.005G041400	3030534	3033581	(M=15) PF10539 - Development and cell death domain
Potri.005G041500.1	Potri.005G041500	3054773	3055582
Potri.005G041600.1	Potri.005G041600	3057005	3058443	(M=6) PTHR12899:SF2 - STRUCTURAL CONSTITUENT OF RIBOSOME
Potri.005G041800.1	Potri.005G041800	3082294	3083538
Potri.005G041900.1	Potri.005G041900	3085645	3086641
Potri.005G042400.2	Potri.005G042400	3135274	3147201
Potri.005G042500.1	Potri.005G042500	3148654	3149109
Potri.005G042600.1	Potri.005G042600	3149146	3149364
Potri.005G042700.3	Potri.005G042700	3149434	3151774
Potri.005G043000.1	Potri.005G043000	3168771	3168926
Potri.005G043100.1	Potri.005G043100	3169000	3172812	(M=15) PF10539 - Development and cell death domain
Potri.005G043400.1	Potri.005G043400	3189802	3195712	(M=9) 1.1.1.25 - Shikimate dehydrogenase.
Potri.005G043500.1	Potri.005G043500	3201022	3203266	(M=232) PF00646 - F-box domain
Potri.005G043800.1	Potri.005G043800	3220905	3223065	(M=15) PF07899 - Frigida-like protein
Potri.005G043900.2	Potri.005G043900	3223812	3231387
Potri.005G044000.1	Potri.005G044000	3238153	3242732	(M=2) KOG4677 - Golgi integral membrane protein
Potri.005G044100.2	Potri.005G044100	3251556	3252868
Potri.005G044200.2	Potri.005G044200	3254010	3259183
Potri.005G044400.2	Potri.005G044400	3271996	3275235	similar to Cu/Zn superoxide dismutase. [ORG:Pisum sativum]; [ co-ortholog (1of2) of At1g08830, 1803526A, BAD51400, CAC33845, JW0084, CAE54085, AAA33659, CAA10160, ]
Potri.005G044500.1	Potri.005G044500	3276652	3277844
Potri.005G044600.1	Potri.005G044600	3278003	3282731
Potri.005G044800.5	Potri.005G044800	3289255	3290373	similar to Acyl carrier protein 1; similar to chloroplast precursor (ACP 1). [ORG:Casuarina glauca]; [ co-ortholog (1of2) of At3g05020, CAE48360, At5g27200, P93092, AAC39495, ]
Potri.005G044900.3	Potri.005G044900	3296819	3301900
Potri.005G045100.1	Potri.005G045100	3307875	3313554	similar to Na+/H+ antiporter. [ORG:Medicago sativa]; [ co-ortholog (1of2) of At5g27150, At3g05030, AAS84487, ]
Potri.005G045200.2	Potri.005G045200	3320316	3330611	similar to eIF4-gamma/eIF5/eIF2-epsilon domain-containing protein; similar to SP|Q13144|Translation initiation factor eIF 2B-epsilon subunit eIF (2B-GDP GTP-exchange factor {Homo) {sapiens} ; [ ortholog of At4g18300,At2g34970,At3g02270,]
Potri.005G045300.1	Potri.005G045300	3331665	3333148
Potri.005G045400.1	Potri.005G045400	3335625	3336746
Potri.005G045500.2	Potri.005G045500	3337978	3344485
Potri.005G045600.5	Potri.005G045600	3345745	3350047
Potri.005G045800.1	Potri.005G045800	3360250	3363873	(M=202) KOG0156 - Cytochrome P450 CYP2 subfamily
Potri.005G046000.1	Potri.005G046000	3371522	3375085	(M=613) PF01535 - PPR repeat
Potri.005G046600.4	Potri.005G046600	3402247	3411564
Potri.005G046700.1	Potri.005G046700	3413532	3425141	(M=13) PF03982 - Diacylglycerol acyltransferase
Potri.005G046900.1	Potri.005G046900	3432889	3433577	(M=2) PTHR12317 - DIACYLGLYCEROL O-ACYLTRANSFERASE
Potri.005G047000.1	Potri.005G047000	3435536	3436716
Potri.005G047300.1	Potri.005G047300	3442819	3443142	(M=3) K13116 - ATP-dependent RNA helicase DDX41 [EC:3.6.4.13]
Potri.005G047500.1	Potri.005G047500	3448404	3454299	(M=1) PF09848 - Uncharacterized conserved protein (DUF2075)
Potri.005G047600.2	Potri.005G047600	3462314	3471713	similar to CTR2 protein kinase. [ORG:Rosa hybrid cultivar]; [ co-ortholog (2of2) of At1g08720, AAK30005, ]
Potri.005G047700.1	Potri.005G047700	3476900	3478540	similar to glyoxal oxidase-related; similar to glyoxal oxidase precursor (Phanerochaete chrysosporium) gi|1050302|gb|AAA87594|; [ co-ortholog (1of2) of At3g57620, ]
Potri.005G048100.3	Potri.005G048100	3490424	3493659
Potri.005G048200.3	Potri.005G048200	3494836	3498340	similar to O-acetylserine (thiol)lyase [Populus x canescens]. [ORG:Populus alba x Populus tremula]; [ co-ortholog (1of8) of S46438, Q43317, AAL66291, BAA05965, AAQ57205, CAA06819, ]
Potri.005G048300.1	Potri.005G048300	3505035	3505681
Potri.005G048400.1	Potri.005G048400	3506538	3510543	similar to O-acetylserine (thiol)lyase [Populus x canescens]. [ORG:Populus alba x Populus tremula]; [ co-ortholog (6of8) of S46438, Q43317, AAL66291, BAA05965, AAQ57205, CAA06819, ]
Potri.005G048500.1	Potri.005G048500	3515387	3518632	(M=14) 2.5.1.47 - Cysteine synthase.
Potri.005G048600.1	Potri.005G048600	3522615	3523207
Potri.005G048700.1	Potri.005G048700	3524320	3528415	(M=14) 2.5.1.47 - Cysteine synthase.
Potri.005G048800.1	Potri.005G048800	3531957	3532605
Potri.005G049100.4	Potri.005G049100	3552321	3561606	similar to Putative protein transport protein Sec24-like At4g32640.; [ co-ortholog (1of2) of At4g32640, At3g44340, ]
Potri.005G049200.1	Potri.005G049200	3568057	3571651	(M=12) PTHR24420//PTHR24420:SF467 - LEUCINE-RICH REPEAT RECEPTOR-LIKE PROTEIN KINASE // SUBFAMILY NOT NAMED
Potri.005G049300.1	Potri.005G049300	3572033	3574389	cytidine/deoxycytidylate deaminase family protein; similar to SP|O34598|Guanine deaminase EC (3 5.4.3.Guanase) (Guanine) (aminase Guanine) (aminohydrolase GAH) (GDEase) ({Bacillus) {subtilis} ; [ co-ortholog (1of2) of At5g28050, At3g05300, ]
Potri.005G049400.1	Potri.005G049400	3577532	3580123	similar to 40S ribosomal protein S24.; [ co-ortholog (2of2) of At5g28060, At3g04920, ]
Potri.005G049500.1	Potri.005G049500	3580568	3586167	(M=4) PF07466 - Protein of unknown function (DUF1517)
Potri.005G049600.1	Potri.005G049600	3583221	3583802	(M=155) PTHR24420//PTHR24420:SF473 - LEUCINE-RICH REPEAT RECEPTOR-LIKE PROTEIN KINASE // SUBFAMILY NOT NAMED
Potri.005G049900.1	Potri.005G049900	3604318	3604822	(M=1) KOG0031 - Myosin regulatory light chain, EF-Hand protein superfamily
Potri.005G050000.1	Potri.005G050000	3608155	3609557	(M=18) PF05910 - Plant protein of unknown function (DUF868)
Potri.005G050500.1	Potri.005G050500	3628552	3632619	(M=613) PF01535 - PPR repeat
Potri.005G050600.1	Potri.005G050600	3632931	3634258	similar to DNA-DAMAGE-REPAIR/TOLERATION 2; [ co-ortholog (1of2) of At3g04880, ]
Potri.005G050700.1	Potri.005G050700	3635496	3642006	(M=2) 1.14.99.30 - Transferred entry: 1.3.5.6.
Potri.005G050900.1	Potri.005G050900	3652377	3656435	similar to expressed protein in Arabidopsis thaliana; [ co-ortholog (1of2) of At5g28150, At3g04860, ]
Potri.005G051000.1	Potri.005G051000	3655174	3655460
Potri.005G051100.2	Potri.005G051100	3661983	3667873
Potri.005G051200.1	Potri.005G051200	3671110	3673180	similar to 40S ribosomal protein S3A (RPS3aA); similar to 40S ribosomal protein S3A (S phase specific protein GBIS289) GB:P49396 (Brassica rapa); [ ortholog of At4g34670,At3g04840,]
Potri.005G051300.1	Potri.005G051300	3674519	3678767	similar to expressed protein in Arabidopsis thaliana; similar to predicted proteins; similar to Arabidopsis thaliana; similar to D.melanogaster; similar to C.elegans and S.pombe; [ co-ortholog (1of6) of At3g04830, At5g28220, ]
Potri.005G051400.2	Potri.005G051400	3680322	3686185
Potri.005G051500.1	Potri.005G051500	3687165	3689335	(M=6) PTHR13140:SF72 - MYOSIN-IX A, B
Potri.005G051600.1	Potri.005G051600	3689981	3696927	protein kinase family protein; similar to protein kinase domain containing protein; similar to serine/threonine protein kinase domain containing protein; [ co-ortholog (1of3) of At1g54510, ]
Potri.005G051800.1	Potri.005G051800	3711866	3713241	(M=5) PTHR15371 - TIM23
Potri.005G051900.1	Potri.005G051900	3718691	3720554
Potri.005G052000.1	Potri.005G052000	3721039	3723445	similar to ribose 5-phosphate isomerase-related; similar to ribose-5-phosphate isomerase GI:18654317 from (Spinacia oleracea); [ co-ortholog (1of3) of At3g04790, ]
Potri.005G052100.2	Potri.005G052100	3724268	3728002	similar to expressed protein in Arabidopsis thaliana; [ co-ortholog (2of2) of At3g04780, ]
Potri.005G052300.1	Potri.005G052300	3734154	3735199
Potri.005G052400.3	Potri.005G052400	3736934	3739102
Potri.005G052600.1	Potri.005G052600	3742673	3744222	(M=13) PTHR11732:SF12 - ALDO/KETO REDUCTASE
Potri.005G052900.1	Potri.005G052900	3773726	3777311	calcium-binding EF hand family protein; [ co-ortholog (1of2) of At5g28830, ]
Potri.005G053000.4	Potri.005G053000	3780098	3782868	NAD-dependent epimerase/dehydratase family protein; similar to sugar epimerase BlmG from Streptomyces verticillus GI:9937230; [ co-ortholog (2of2) of At5g28840, ]
Potri.005G053100.1	Potri.005G053100	3788247	3790494	(M=146) PTHR22835:SF39 - LATERAL SIGNALING TARGET PROTEIN 2
Potri.005G053200.1	Potri.005G053200	3792575	3798123	bZIP transcription factor family protein; similar to seed storage protein opaque-2(bZIP family)GI:168428 from Zea mays; similar to cDNA bZIP protein BZO2H3 GI:10954098; similar to bZIP transcription factor; [ co-ortholog (2of2) of At5g28770, ]
Potri.005G053400.1	Potri.005G053400	3808431	3812620	(M=4) PF02416 - mttA/Hcf106 family
Potri.005G053700.1	Potri.005G053700	3825264	3835405	similar to STRUWWELPETER; [ co-ortholog (2of3) of At3g04740, ]
Potri.005G053800.3	Potri.005G053800	3843770	3845424	similar to Auxin-induced protein IAA4. [ORG:Pisum sativum]; [ co-ortholog (2of3) of CAA48297, P49679, CAC84712, BAA85822, CAA48298, S39075, ]
Potri.005G053900.1	Potri.005G053900	3853669	3857139	(M=67) PF02309 - AUX/IAA family
Potri.005G054200.1	Potri.005G054200	3868539	3869701
Potri.005G054400.3	Potri.005G054400	3873813	3877916
Potri.005G054600.1	Potri.005G054600	3883585	3885161	(M=5) PTHR23091//PTHR23091:SF34 - N-TERMINAL ACETYLTRANSFERASE // SUBFAMILY NOT NAMED
Potri.005G054700.1	Potri.005G054700	3887483	3888808	prenylated rab acceptor (PRA1) family protein; weakly similar to prenylated Rab acceptor 1 (PRA1) (Homo sapiens) GI:4877285; [ ortholog of At1g08770,]
Potri.005G054800.2	Potri.005G054800	3889144	3896426	ankyrin repeat family protein; [ co-ortholog (2of2) of At3g04710, ]
Potri.005G054900.1	Potri.005G054900	3897366	3898243	(M=18) PTHR11730:SF1 - AMMONIUM TRANSPORTER 2
Potri.005G055000.1	Potri.005G055000	3899165	3900100	exostosin family protein; [ co-ortholog (4of4) of At3g45400, ]
Potri.005G055100.1	Potri.005G055100	3902035	3902832	similar to hypothetical protein; [ co-ortholog (1of2) of At1g08790, ]
Potri.005G055200.1	Potri.005G055200	3906424	3909365	similar to serine-threonine kinase. [ORG:Phaseolus vulgaris]; [ ortholog of AAR13316,At5g28680,]
Potri.005G055300.1	Potri.005G055300	3917572	3920158	similar to Probable WRKY transcription factor 39 (WRKY DNA-binding protein 39).; [ co-ortholog (1of2) of At3g04670, At5g28650, ]
Potri.005G055600.1	Potri.005G055600	3929854	3931348
Potri.005G055800.1	Potri.005G055800	3932917	3937933	similar to expressed protein in Arabidopsis thaliana; [ ortholog of At3g04650,]
Potri.005G055900.1	Potri.005G055900	3938390	3943488	(M=20) PF06886 - Targeting protein for Xklp2 (TPX2)
Potri.005G056100.1	Potri.005G056100	3958258	3966166	(M=22) PTHR10288:SF53 - KH DOMAIN-CONTAINING PROTEIN
Potri.005G056500.3	Potri.005G056500	3977581	3980271
Potri.005G056800.1	Potri.005G056800	3984777	3987453	(M=12) PTHR24420//PTHR24420:SF847 - LEUCINE-RICH REPEAT RECEPTOR-LIKE PROTEIN KINASE
Potri.005G057300.2	Potri.005G057300	4005066	4009288
Potri.005G057400.1	Potri.005G057400	4017952	4018194
Potri.005G057500.2	Potri.005G057500	4033503	4035099	similar to U-box domain-containing protein; similar to low similarity to immediate-early fungal elicitor protein CMPG1 (Petroselinum crispum) GI:14582200; [ co-ortholog (3of3) of At5g09800, At5g64660, ]
Potri.005G057700.1	Potri.005G057700	4056761	4061395	(M=2) 2.7.4.22 - UMP kinase.
Potri.005G057800.1	Potri.005G057800	4066011	4067266	(M=51) PF05678 - VQ motif
Potri.005G057900.1	Potri.005G057900	4071295	4074352	(M=63) KOG4412 - 26S proteasome regulatory complex, subunit PSMD10
Potri.005G058400.1	Potri.005G058400	4127242	4128379	similar to thioredoxin m. [ORG:Pisum sativum]; [ co-ortholog (2of5) of CAA53900, AAC49358, S38909, P48384, ]
Potri.005G058600.1	Potri.005G058600	4132931	4133192
Potri.005G058700.1	Potri.005G058700	4136240	4140501	similar to PRLI-interacting factor; putative; similar to PRLI-interacting factor G (Arabidopsis thaliana) GI:11139264 (PMID:9765207); similar to supporting cDNA gi|26450291|dbj|AK117606.1|; [ co-ortholog (1of2) of At2g13690, ]
Potri.005G058900.1	Potri.005G058900	4150439	4153716	(M=170) PF02365 - No apical meristem (NAM) protein
Potri.005G059000.2	Potri.005G059000	4155194	4168000
Potri.005G059200.1	Potri.005G059200	4174651	4176737	(M=22) PF00933//PF01915 - Glycosyl hydrolase family 3 N terminal domain // Glycosyl hydrolase family 3 C-terminal domain
Potri.005G059300.1	Potri.005G059300	4177421	4178212	(M=59) PTHR24420//PTHR24420:SF444 - LEUCINE-RICH REPEAT RECEPTOR-LIKE PROTEIN KINASE // SUBFAMILY NOT NAMED
Potri.005G059800.1	Potri.005G059800	4208638	4209347	(M=11) PTHR11601//PTHR11601:SF13 - CYSTEINE DESULFURYLASE // SUBFAMILY NOT NAMED
Potri.005G060000.1	Potri.005G060000	4224111	4227333	(M=17) 1.1.1.1 - Alcohol dehydrogenase.
Potri.005G060200.2	Potri.005G060200	4232814	4235540
Potri.005G060300.1	Potri.005G060300	4240845	4243551	(M=17) 1.1.1.1 - Alcohol dehydrogenase.
Potri.005G060600.1	Potri.005G060600	4253490	4255172	(M=613) PF01535 - PPR repeat
Potri.005G060700.1	Potri.005G060700	4256402	4257340	hydroxyproline-rich glycoprotein family protein; similar to proline-rich extensin domain containing protein; [ co-ortholog (2of3) of At5g48920, ]
Potri.005G060800.1	Potri.005G060800	4258558	4262800	(M=63) PF03005 - Arabidopsis proteins of unknown function
Potri.005G061200.1	Potri.005G061200	4299205	4299929	similar to expressed protein in Arabidopsis thaliana; similar to supported by Brassica genomic sequence alignment and EST/cDNA sequences.; [ ortholog of At3g13275,]
Potri.005G061300.1	Potri.005G061300	4299579	4299791
Potri.005G061400.1	Potri.005G061400	4300358	4307630	similar to transcription factor-related; similar to low similarity to SP|Q9DBA9 TFIIH basal transcription factor complex p62 subunit {Mus musculus}; [ co-ortholog (2of2) of At1g55750, At3g61420, ]
Potri.005G061600.4	Potri.005G061600	4317457	4321551
Potri.005G061900.1	Potri.005G061900	4338914	4343210	(M=414) PTHR23155 - LEUCINE-RICH REPEAT-CONTAINING PROTEIN
Potri.005G062000.1	Potri.005G062000	4351028	4366703	(M=103) PTHR23155//PTHR23155:SF121 - LEUCINE-RICH REPEAT-CONTAINING PROTEIN // SUBFAMILY NOT NAMED
Potri.005G062100.1	Potri.005G062100	4385983	4386780	(M=42) PTHR22763 - RING ZINC FINGER PROTEIN
Potri.005G062500.1	Potri.005G062500	4464929	4470787	similar to mitogen-activated protein kinase kinase kinase (MAPKKK); similar to putative (MAP3Ka); similar to MEK kinase (MAP3Ka)(Arabidopsis thaliana) gi|4204912|gb|AAD10848|; similar to mitogen-activated protein kinase kinase kinase (MAPKKK); similar to
Potri.005G062700.2	Potri.005G062700	4486658	4488116
Potri.005G062800.2	Potri.005G062800	4498025	4506065
Potri.005G063200.1	Potri.005G063200	4547068	4549123	(M=213) PTHR10641 - MYB-LIKE DNA-BINDING PROTEIN MYB
Potri.005G063300.3	Potri.005G063300	4556073	4558913
Potri.005G063400.1	Potri.005G063400	4557365	4561733	(M=83) PF00295 - Glycosyl hydrolases family 28
Potri.005G063500.1	Potri.005G063500	4567708	4571594	similar to GTP-binding protein. [ORG:Pisum sativum]; [ co-ortholog (9of9) of CAA90079, CAA98174, S57471, S57478, CAA90082, S57474, BAA02118, S57462, CAA98173, CAA98162, 2115367A, CAA82707, CAA90081, CAA98159, 2001457K, CAA98161, CAA98172, CAA98164, BAA764
Potri.005G063600.1	Potri.005G063600	4574012	4578013
Potri.005G063800.1	Potri.005G063800	4596460	4599607
Potri.005G063900.1	Potri.005G063900	4600176	4604812	similar to SAL2 phosphatase (3'(2'); similar to 5'-bisphosphate nucleotidase 2) (EC 3.1.3.7) (3'(2'); similar to 5'-bisphosphonucleoside 3'(2')-phosphohydrolase 2) (DPNPase 2) (Inositol-1; similar to 4-bisphosphate 1-phosphatase 2) (EC 3.1.3.57) (Inositol
Potri.005G064200.1	Potri.005G064200	4624063	4630513	(M=4) PTHR10625:SF22 - HISTONE DEACETYLASE
Potri.005G064300.1	Potri.005G064300	4636951	4639598	ABC transporter family protein; [ co-ortholog (1of2) of At2g13610, ]
Potri.005G064400.1	Potri.005G064400	4643769	4645561	(M=151) KOG0157 - Cytochrome P450 CYP4/CYP19/CYP26 subfamilies
Potri.005G064600.1	Potri.005G064600	4652521	4653288
Potri.005G064800.1	Potri.005G064800	4657310	4661572
Potri.005G064900.1	Potri.005G064900	4663637	4664623	(M=31) PTHR11783 - SULFOTRANSFERASE (SULT)
Potri.005G065100.2	Potri.005G065100	4689636	4696381
Potri.005G065200.1	Potri.005G065200	4703958	4710104	similar to dehydration-responsive protein-related; similar to early-responsive to dehydration stress ERD3 protein (Arabidopsis thaliana) GI:15320410; [ co-ortholog (2of3) of At1g29470, At2g34300, ]
Potri.005G065400.1	Potri.005G065400	4715448	4718077	similar to probable gibberellin 20-oxidase - garden pea. [ORG:Pisum sativum]; [ co-ortholog (1of6) of AAB67838, T06533, AAC49758, T09664, CAA51744, T09675, T11849, AAB64345, ]
Potri.005G065700.1	Potri.005G065700	4738201	4742757	(M=14) PTHR10857 - COPINE
Potri.005G065800.5	Potri.005G065800	4742906	4748943
Potri.005G066000.1	Potri.005G066000	4763916	4764191
Potri.005G066300.2	Potri.005G066300	4774956	4782340
Potri.005G066600.1	Potri.005G066600	4788126	4798011	(M=3) PTHR10799:SF49 - DNA EXCISION REPAIR PROTEIN ERCC-6 (COCKAYNE SYNDROME PROTEIN CSB)
Potri.005G066700.1	Potri.005G066700	4799548	4801428	(M=613) PF01535 - PPR repeat
Potri.005G066800.1	Potri.005G066800	4801203	4802219
Potri.005G067000.2	Potri.005G067000	4809893	4814274
Potri.005G067400.1	Potri.005G067400	4856812	4857522	(M=1) KOG4102 - Uncharacterized conserved protein
Potri.005G067500.1	Potri.005G067500	4858601	4860238	(M=8) PTHR10108:SF276 - EMBRYO-ABUNDANT PROTEIN-RELATED
Potri.005G067700.1	Potri.005G067700	4864648	4868223	similar to HISTIDINOL DEHYDROGENASE; [ co-ortholog (1of3) of At5g09260, At5g63880, ]
Potri.005G067900.1	Potri.005G067900	4885706	4888718
Potri.005G068100.1	Potri.005G068100	4895556	4896488	similar to expressed protein in Arabidopsis thaliana; [ co-ortholog (1of2) of At4g12690, At2g04220, ]
Potri.005G068300.1	Potri.005G068300	4899134	4899475
Potri.005G068400.1	Potri.005G068400	4906794	4915058	SIR2-family protein; [ ortholog of At5g09230,AAQ54542,]
Potri.005G068500.2	Potri.005G068500	4915667	4917761
Potri.005G068600.1	Potri.005G068600	4919186	4921792	(M=8) PTHR11785:SF13 - AMINO ACID PERMEASE-RELATED
Potri.005G068900.2	Potri.005G068900	4938903	4941088	similar to amino acid permease AAP1. [ORG:Vicia faba var. minor]; [ ortholog of At5g09220,At5g63850,CAC51423,]
Potri.005G069200.1	Potri.005G069200	4958844	4966523	(M=9) PTHR23421:SF2 - BETA-GALACTOSIDASE
Potri.005G069300.1	Potri.005G069300	4968583	4971106	(M=17) KOG0508 - Ankyrin repeat protein
Potri.005G069600.1	Potri.005G069600	4988301	4991678	similar to nucellin protein; putative; similar to nucellin GI:2290202 from (Hordeum vulgare); [ co-ortholog (1of3) of At4g33490, ]
Potri.005G069700.1	Potri.005G069700	4995265	5000762	(M=21) PF00538 - linker histone H1 and H5 family
Potri.005G069800.1	Potri.005G069800	5003328	5006927	(M=9) K00128 - aldehyde dehydrogenase (NAD+)
Potri.005G070100.1	Potri.005G070100	5013164	5019761	(M=14) KOG1609 - Protein involved in mRNA turnover and stability
Potri.005G070200.1	Potri.005G070200	5025058	5029257	(M=24) PF04783 - Protein of unknown function (DUF630)
Potri.005G070300.2	Potri.005G070300	5033715	5041794
Potri.005G070400.2	Potri.005G070400	5044152	5049900
Potri.005G070500.1	Potri.005G070500	5059043	5066894	(M=2) PTHR13780:SF15 - OS12G0169400 PROTEIN (FRAGMENT)
Potri.005G070600.2	Potri.005G070600	5071105	5072663	similar to expressed protein in Arabidopsis thaliana; [ co-ortholog (3of3) of At4g08330, ]
Potri.005G070700.1	Potri.005G070700	5072054	5081054	(M=6) PF03364 - Polyketide cyclase / dehydrase and lipid transport
Potri.005G070900.2	Potri.005G070900	5086420	5092959	similar to diacylglycerol kinase; putative; similar to diacylglycerol kinase; similar to theta (diglyceride kinase; similar to DGK- theta; similar to DAG kinase theta). (Homo sapiens) SWISS-PROT:P52824; [ co-ortholog (2of2) of At5g63770, ]
Potri.005G071000.2	Potri.005G071000	5100712	5110869
Potri.005G071400.1	Potri.005G071400	5143409	5144400
Potri.005G071600.1	Potri.005G071600	5160535	5167819	(M=5) 3.5.4.25 - GTP cyclohydrolase II.
Potri.005G071900.1	Potri.005G071900	5192352	5195967	(M=42) K09338 - homeobox-leucine zipper protein
Potri.005G072100.2	Potri.005G072100	5228160	5236409
Potri.005G072200.4	Potri.005G072200	5253989	5258377	similar to expressed protein in Arabidopsis thaliana; [ co-ortholog (2of2) of At4g40050, ]
Potri.005G072300.2	Potri.005G072300	5266155	5268040
Potri.005G072600.2	Potri.005G072600	5290372	5292899
Potri.005G072700.5	Potri.005G072700	5295396	5297792
Potri.005G073100.2	Potri.005G073100	5333167	5337103
Potri.005G073300.3	Potri.005G073300	5345226	5348800
Potri.005G073400.1	Potri.005G073400	5353150	5353469	(M=31) PF03547 - Membrane transport protein
Potri.005G073500.1	Potri.005G073500	5353731	5356819
Potri.005G073600.1	Potri.005G073600	5358308	5362476
Potri.005G073900.1	Potri.005G073900	5376490	5384032	DNAJ heat shock family protein; similar to SP|Q9S5A3|Chaperone protein dnaJ {Listeria {monocytogenes} ; [ co-ortholog (1of2) of At4g39960, At2g22360, ]
Potri.005G074000.2	Potri.005G074000	5390492	5393549	similar to pentatricopeptide (PPR) repeat-containing protein; [ ortholog of At4g39952,]
Potri.005G074100.1	Potri.005G074100	5395785	5399387	(M=8) PTHR10992:SF163 - HYDROLASE, ALPHA/BETA FOLD FAMILY PROTEIN
Potri.005G074200.2	Potri.005G074200	5408696	5417886
Potri.005G074300.1	Potri.005G074300	5420417	5420938
Potri.005G074400.1	Potri.005G074400	5434880	5438880	transducin family protein; WD-40 repeat family protein; similar to Glutamate-rich WD repeat protein (GRWD) (SP:Q9BQ67)(Homo sapiens); [ co-ortholog (1of2) of At2g19540, ]
Potri.005G074700.1	Potri.005G074700	5465150	5471095	similar to TUBULIN-FOLDING COFACTOR C; similar to PORCINO; [ ortholog of At4g39920,]
Potri.005G074800.1	Potri.005G074800	5474046	5476173	(M=2) PTHR10916 - 60S RIBOSOMAL PROTEIN L35/50S RIBOSOMAL PROTEIN L29
Potri.005G074900.1	Potri.005G074900	5482343	5487063	similar to UBIQUITIN-SPECIFIC PROTEASE 4; [ co-ortholog (1of2) of At4g39910, At2g22310, ]
Potri.005G075100.1	Potri.005G075100	5495668	5506028	(M=3) PF00023//PF00612//PF03859 - Ankyrin repeat // IQ calmodulin-binding motif // CG-1 domain
Potri.005G075200.1	Potri.005G075200	5511638	5511901
Potri.005G075300.1	Potri.005G075300	5513941	5516942	similar to Ras-related GTP-binding protein; putative; similar to GTP-binding protein GI:550072 from (Homo sapiens); [ co-ortholog (1of2) of At4g39890, At2g22290, At5g64990, ]
Potri.005G075400.1	Potri.005G075400	5522938	5527317	(M=30) PTHR13690:SF174 - KELCH-RELATED
Potri.005G075700.3	Potri.005G075700	5539354	5545755
Potri.005G075800.2	Potri.005G075800	5547177	5551573	similar to expressed protein in Arabidopsis thaliana; similar to hypothetical protein; similar to Schizosaccharomyces cerevisae; similar to Z99168; [ co-ortholog (2of2) of At4g39870, ]
Potri.005G075900.1	Potri.005G075900	5553928	5556659	similar to Annexin-like protein RJ4. [ORG:Fragaria x ananassa]; [ co-ortholog (3of3) of AAF01250, CAA52903, S56674, CAD29698, P51074, CAA75308, AAA79922, T09552, ]
Potri.005G076000.1	Potri.005G076000	5559513	5562806	similar to expressed protein in Arabidopsis thaliana; [ co-ortholog (2of2) of At4g39860, At2g22270, ]
Potri.005G076100.1	Potri.005G076100	5565427	5566738
Potri.005G076200.2	Potri.005G076200	5567077	5583048
Potri.005G076400.1	Potri.005G076400	5604821	5605240	bHLH family protein; similar to PMID: 12679534; similar to putative bHLH131 transcription factor; [ co-ortholog (3of3) of At4g38070, ]
Potri.005G076500.1	Potri.005G076500	5606693	5608897
Potri.005G076700.2	Potri.005G076700	5635562	5639948
Potri.005G153400.1	Potri.005G153400	14532529	14533505
Potri.005G153700.1	Potri.005G153700	14563548	14564949
Potri.005G153800.1	Potri.005G153800	14604743	14611947	(M=5) 1.6.2.4 - NADPH--hemoprotein reductase.
Potri.005G153900.1	Potri.005G153900	14697017	14698313	(M=51) PF10250 - GDP-fucose protein O-fucosyltransferase
Potri.005G154000.1	Potri.005G154000	14699317	14711611	(M=14) PF00924 - Mechanosensitive ion channel
Potri.005G154100.1	Potri.005G154100	14722355	14726278
Potri.005G154800.1	Potri.005G154800	14824153	14824542
Potri.005G154900.1	Potri.005G154900	14824857	14826149	(M=4) K02110 - F-type H+-transporting ATPase subunit c
Potri.005G155000.1	Potri.005G155000	15078656	15080677	(M=613) PF01535 - PPR repeat
Potri.005G155200.1	Potri.005G155200	15215222	15216960
Potri.005G155300.1	Potri.005G155300	15307984	15318935	(M=9) PTHR11945:SF75 - SVP (SHORT VEGETATIVE PHASE), TRANSCRIPTION FACTOR
Potri.005G155500.1	Potri.005G155500	15327416	15328793
Potri.005G155600.3	Potri.005G155600	15349083	15357124
Potri.005G155800.1	Potri.005G155800	15406775	15408860
Potri.005G156000.1	Potri.005G156000	15460502	15461792
Potri.005G156100.1	Potri.005G156100	15482997	15486374	(M=146) PF00226 - DnaJ domain
Potri.005G156200.1	Potri.005G156200	15490109	15490477
Potri.005G156400.2	Potri.005G156400	15517000	15518166
Potri.005G156500.2	Potri.005G156500	15528637	15533296
Potri.005G156600.2	Potri.005G156600	15609198	15612637
Potri.005G156700.1	Potri.005G156700	15628157	15629712	similar to DNA-binding protein-related; similar to DNA-binding proteins; [ co-ortholog (2of2) of At1g14490, At5g49700, ]
Potri.005G156800.1	Potri.005G156800	15636587	15637317
Potri.005G156900.2	Potri.005G156900	15660426	15667563
Potri.005G157100.2	Potri.005G157100	15672971	15674289	similar to ethylene-responsive protein; putative; similar to ER6 protein (Lycopersicon esculentum) GI:5669654; [ co-ortholog (2of2) of At1g09740, ]
Potri.005G157400.2	Potri.005G157400	15703696	15718102
Potri.005G157600.1	Potri.005G157600	15772663	15773788
Potri.005G157700.3	Potri.005G157700	15775820	15778186	similar to 14-3-3-LIKE PROTEIN B (SGF14B). [ORG:Glycine max]; [ co-ortholog (2of2) of AAB09581, T12088, T08842, Q96451, CAA69347, AAD27822, BAB17821, BAB47118, AAD27825, ]
Potri.005G158000.1	Potri.005G158000	15860100	15860465
Potri.005G158300.4	Potri.005G158300	15914517	15925002
Potri.005G158400.1	Potri.005G158400	15934664	15936181
Potri.005G158800.1	Potri.005G158800	16017482	16019310	(M=21) PF04770 - ZF-HD protein dimerisation region
Potri.005G159100.1	Potri.005G159100	16027371	16031168	(M=25) PF02893 - GRAM domain
Potri.005G159200.1	Potri.005G159200	16036046	16037336
Potri.005G159300.1	Potri.005G159300	16044862	16048464	F-box family protein; similar to transport inhibitor response 1 protein GI:8777429 from (Arabidopsis thaliana); F-box family protein; similar to transport inhibitor response 1 protein GI:8777429 from (Arabidopsis thaliana); [ ortholog of At4g24390,At5g499
Potri.005G159600.1	Potri.005G159600	16092735	16095060	similar to expressed protein in Arabidopsis thaliana; [ co-ortholog (1of2) of At4g14600, At1g29060, ]
Potri.005G159800.1	Potri.005G159800	16098367	16098582
Potri.005G160100.1	Potri.005G160100	16101956	16103442	(M=613) PF01535 - PPR repeat
Potri.005G160200.1	Potri.005G160200	16106206	16112043	(M=11) KOG0715 - Molecular chaperone (DnaJ superfamily)
Potri.005G160300.1	Potri.005G160300	16112939	16114676	similar to PURINE PERMEASE 1; [ ortholog of At2g33750,At1g28220,At1g28230,]
Potri.005G160400.1	Potri.005G160400	16140437	16140598
Potri.005G160800.1	Potri.005G160800	16241470	16242775	(M=2) PTHR22951:SF8 - EPSIN N-TERMINAL HOMOLOGY (ENTH) DOMAIN-CONTAINING PROTEIN / CLATHRIN ASSEMBLY
Potri.005G161000.3	Potri.005G161000	16401201	16403267	similar to RNA recognition motif (RRM)-containing protein; similar to low similarity to enhancer binding protein-1; similar to EBP1 (Entamoeba histolytica) GI:8163877; similar to SP|P19682 28 kDa ribonucleoprotein; similar to chloroplast precursor (28RNP)
Potri.005G161100.1	Potri.005G161100	16424894	16425654	similar to ARABINOGALACTAN-PROTEIN 5; [ ortholog of At1g35230,]
Potri.005G161300.1	Potri.005G161300	16468134	16469139
Potri.005G161500.2	Potri.005G161500	16508873	16510622
Potri.005G161600.1	Potri.005G161600	16541296	16543270	(M=2) PTHR21338 - MITOCHONDRIAL RIBOSOMAL PROTEIN L41
Potri.005G161800.1	Potri.005G161800	16573190	16577808	(M=51) PF10250 - GDP-fucose protein O-fucosyltransferase
Potri.005G162000.1	Potri.005G162000	16582009	16583011	similar to seryl-tRNA synthetase; putative; similar to serine--tRNA ligase; putative; similar to PIR|T03949|serine tRNA--ligase EC (6 1.1.11.serS) {Zea {mays} ; similar to H; similar to P; similar to S and T); [ co-ortholog (2of2) of At1g11870, ]
Potri.005G162100.1	Potri.005G162100	16588825	16592383	similar to CYTOCHROME C OXIDASE 6B; [ co-ortholog (1of2) of At1g22450, ]
Potri.005G162200.1	Potri.005G162200	16589101	16589734
Potri.005G162300.1	Potri.005G162300	16607608	16609452	similar to VQ motif-containing protein; [ co-ortholog (2of2) of At1g78310, ]
Potri.005G162500.5	Potri.005G162500	16691451	16693559	similar to serine/threonine protein kinase; putative; similar to serine/threonine protein kinase; putative; [ co-ortholog (2of2) of At1g78290, ]
Potri.005G162600.3	Potri.005G162600	16704545	16706997
Potri.005G162900.1	Potri.005G162900	16752735	16756627	phosphotyrosyl phosphatase activator (PTPA) family protein; similar to Protein phosphatase 2A; similar to regulatory subunit B' (PP2A; similar to subunit B'; similar to PR53 isoform) (Phosphotyrosyl phosphatase activator) (PTPA) (Swiss-Prot:Q28717) (Oryct
Potri.005G163000.1	Potri.005G163000	16758151	16759353	(M=23) PF04674 - Phosphate-induced protein 1 conserved region
Potri.005G163200.1	Potri.005G163200	16767011	16768032
Potri.005G163300.1	Potri.005G163300	16770435	16771598	(M=23) PF04674 - Phosphate-induced protein 1 conserved region
Potri.005G163600.1	Potri.005G163600	16806549	16807758	(M=23) PF04674 - Phosphate-induced protein 1 conserved region
Potri.005G163800.1	Potri.005G163800	16852958	16853475
Potri.005G164100.1	Potri.005G164100	16961395	16968119	similar to DNA-binding protein-related; similar to DNA-binding protein-related; [ co-ortholog (2of2) of At1g22310, ]
Potri.005G164200.1	Potri.005G164200	16970372	16973743	(M=3) KOG2640 - Thioredoxin
Potri.005G164500.1	Potri.005G164500	16984586	16988247	(M=14) PTHR18860 - 14-3-3 PROTEIN
Potri.005G164700.1	Potri.005G164700	17032142	17037082	similar to cryptochrome 1. [ORG:Cucumis melo]; [ co-ortholog (2of2) of AAS79664, At4g08920, AAL02087, AAS79663, ]
Potri.005G164900.1	Potri.005G164900	17064618	17066134	(M=102) K09422 - myb proto-oncogene protein, plant
Potri.005G165100.1	Potri.005G165100	17093127	17093670	similar to expressed protein in Arabidopsis thaliana; [ co-ortholog (2of2) of At1g34630, ]
Potri.005G165200.2	Potri.005G165200	17097634	17100941	mitochondrial substrate carrier family protein; [ ortholog of At1g78180,]
Potri.005G176900.1	Potri.005G176900	19272014	19275728	(M=59) PF00642 - Zinc finger C-x8-C-x5-C-x3-H type (and similar)
Potri.005G177200.2	Potri.005G177200	19301342	19305335	similar to glucose-6-phosphate/phosphate translocator-related; similar to glucose-6-phosphate/phosphate-translocators from (Mesembryanthemum crystallinum) GI:9295277; similar to (Solanum tuberosum) GI:2997593; similar to (Pisum sativum) GI:2997591; [ orth
Potri.005G177300.1	Potri.005G177300	19318252	19318539
Potri.005G177400.2	Potri.005G177400	19329742	19334607
Potri.005G177500.3	Potri.005G177500	19346462	19352946
Potri.005G177600.1	Potri.005G177600	19355877	19357551	similar to expressed protein in Arabidopsis thaliana; similar to EST gb|T21171 comes from this gene; [ co-ortholog (2of2) of At1g21830, ]
Potri.005G177700.1	Potri.005G177700	19366735	19370056	similar to early nodulin 8 precursor - alfalfa. [ORG:Medicago sativa]; [ co-ortholog (4of5) of AAP37470, AAA91034, Q7Y1X1, AAL68833, T52338, AAC26810, AAB41547, AAL68831, S59943, AAL68830, AAL68832, ]
Potri.005G177800.1	Potri.005G177800	19372587	19373199	(M=146) PTHR22835:SF39 - LATERAL SIGNALING TARGET PROTEIN 2
Potri.005G178300.1	Potri.005G178300	19431436	19435881	(M=2) 1.13.12.14 - Transferred entry: 1.14.13.122.
Potri.005G178600.2	Potri.005G178600	19456423	19459741	F-box family protein; similar to PF|00646|F box-domain containing protein; similar to gb|R90412; similar to SKP1 interacting partner 2 SKIP2 TIGR_Ath1 (At5g67250) ; [ co-ortholog (1of2) of At1g21760, ]
Potri.005G178900.2	Potri.005G178900	19501475	19506781
Potri.005G179000.1	Potri.005G179000	19513181	19516754	similar to protein disulfide-isomerase (EC 5.3.4.1) precursor (clone L1) - alfalfa. [ORG:Medicago sativa]; [ co-ortholog (2of2) of AAB05641, AAA32662, At1g21750, P29828, BAB18780, PX0084, 2206331A, Q9XF61, A41440, At1g77510, AAD28260, CAA77575, S62626, IS
Potri.005G179100.2	Potri.005G179100	19522464	19527339	similar to expressed protein in Arabidopsis thaliana; [ co-ortholog (2of2) of At1g21740, At1g77500, ]
Potri.005G179200.5	Potri.005G179200	19538864	19542864
Potri.005G179300.3	Potri.005G179300	19563303	19569228	similar to the aldehyde dehydrogenase cp-ADH from C.plantagineum. Constitutively expressed at low levels.; similar to aldehyde dehydrogenase; similar to putative (ALDH); similar to aldehyde dehydrogenase ALDH (Craterostigma plantagineum) gi|17065918|emb|C
Potri.005G179400.1	Potri.005G179400	19569367	19571145	similar to DNAJ chaperone C-terminal domain-containing protein; [ co-ortholog (2of3) of At1g11040, ]
Potri.005G179500.5	Potri.005G179500	19578569	19584017	similar to ubiquitin-specific protease 26 (UBP26); similar to GI:11993492; similar to RNA binding protein - Homo sapiens; similar to several ubiquitin carboxyl-terminal hydrolases from aa pos. 712; similar to ubiquitin-specific protease 26 (UBP26) mRNA; [
Potri.005G179600.5	Potri.005G179600	19587660	19588732
Potri.005G179800.2	Potri.005G179800	19593167	19598055
Potri.005G180000.1	Potri.005G180000	19610717	19611696	similar to replication factor C 36 kDA; putative; similar to SWISS-PROT:P40937 activator 1 36 kDa subunit (Replication factor C 36 kDa subunit; similar to A1 36 kDa subunit; similar to RF-C 36 kDa subunit; similar to RFC36) (Homo sapiens); [ co-ortholog (
Potri.005G180100.2	Potri.005G180100	19612704	19621347	similar to C2 domain-containing protein; armadillo/beta-catenin repeat family protein; similar to CCLS 65 (Silene latifolia) GI:2570102; [ co-ortholog (1of2) of At1g77460, ]
Potri.005G180200.1	Potri.005G180200	19636586	19638703	no apical meristem (NAM) family protein; similar to NAC domain protein NAM GB:AAD17313 GI:4325282 from (Arabidopsis thaliana); a large family of putative transcriptional activators with NA family member; [ co-ortholog (2of2) of At1g01720, ]
Potri.005G180300.1	Potri.005G180300	19659955	19660806	(M=2) PTHR14155:SF33 - ZINC FINGER (C3HC4-TYPE RING FINGER) FAMILY PROTEIN
Potri.005G180500.1	Potri.005G180500	19668321	19671363	similar to Proteasome subunit beta type 3-2 (EC 3.4.25.1) (20S proteasome alpha subunit C2).; [ co-ortholog (1of2) of At1g77440, At1g21720, ]
Potri.005G180800.1	Potri.005G180800	19699254	19706039	similar to SWIRM domain-containing protein; DNA-binding family protein; similar to SWI/SNF complex 170 KDa subunit (Homo sapiens) gi|1549241|gb|AAC50694|; similar to SWI3-like gene; [ ortholog of At1g21700,]
Potri.005G180900.1	Potri.005G180900	19710711	19711648	(M=6) PTHR11706:SF10 - METAL TRANSPORTER NRAMP (NRAMP)
Potri.005G181000.1	Potri.005G181000	19713036	19716951	(M=6) PTHR11706:SF10 - METAL TRANSPORTER NRAMP (NRAMP)
Potri.005G181100.1	Potri.005G181100	19736295	19739769	similar to root-specific metal transporter. [ORG:Malus baccata]; [ co-ortholog (1of2) of AAU00158, ]
Potri.005G181200.1	Potri.005G181200	19758042	19759086	similar to expressed protein in Arabidopsis thaliana; [ ortholog of At1g77400,]
Potri.005G181400.1	Potri.005G181400	19782145	19786003	similar to cyclin; putative; similar to mitotic cyclin a2-type (Glycine max) GI:857397; similar to cyclin A-like protein (Nicotiana tabacum) GI:1064927; similar to N-terminal domain; similar to C-terminal domain; [ ortholog of At1g44110,]
Potri.005G181500.1	Potri.005G181500	19805010	19807250	(M=78) PTHR22950 - AMINO ACID TRANSPORTER
Potri.005G181600.1	Potri.005G181600	19818431	19822086	(M=78) PTHR22950 - AMINO ACID TRANSPORTER
Potri.005G181700.2	Potri.005G181700	19827167	19832696
Potri.005G182000.1	Potri.005G182000	19853370	19855719	similar to tetrachloro-p-hydroquinone reductive dehalogenase-related; similar to tetrachloro-p-hydroquinone reductive dehalogenase GI:148689 from (Flavobacterium sp.); [ ortholog of At1g77290,]
Potri.005G182100.2	Potri.005G182100	19856808	19874371
Potri.005G182400.1	Potri.005G182400	19903126	19903508
Potri.005G182500.2	Potri.005G182500	19903942	19910774
Potri.005G182600.1	Potri.005G182600	19912560	19919214	ATP-NAD kinase family protein; similar to NAD kinase (Homo sapiens) gi|20070086|gb|AAM01195|; similar to ATP:NAD 2'-phosphotransferase; [ co-ortholog (1of2) of At1g21640, ]
Potri.005G182800.5	Potri.005G182800	19948606	19952682	protein kinase family protein; [ co-ortholog (2of2) of At1g77280, ]
Potri.005G183000.2	Potri.005G183000	19970843	19972973
Potri.005G183100.1	Potri.005G183100	19972768	19974916
Potri.005G183400.1	Potri.005G183400	19990004	19994472	riboflavin kinase/FAD synthetase family protein; similar to FAD synthetase; [ co-ortholog (2of2) of At4g21470, ]
Potri.005G183600.1	Potri.005G183600	19999418	20001530	(M=71) PF00651 - BTB/POZ domain
Potri.005G183700.2	Potri.005G183700	20008175	20012403	PHD finger family protein; [ co-ortholog (1of2) of At1g77250, ]
Potri.005G183800.1	Potri.005G183800	20013523	20014269	(M=1) PTHR11746:SF9 - OS04G0176200 PROTEIN
Potri.005G183900.1	Potri.005G183900	20018976	20019485
Potri.005G184000.1	Potri.005G184000	20030546	20031187
Potri.005G184100.1	Potri.005G184100	20043900	20044515
Potri.005G184300.1	Potri.005G184300	20115740	20116435
Potri.005G184500.2	Potri.005G184500	20147432	20152786
Potri.005G184700.3	Potri.005G184700	20167713	20169388
Potri.005G184900.2	Potri.005G184900	20181432	20186985	similar to VHS domain-containing protein; similar to GAT domain-containing protein; weakly similar to HGF-regulated tyrosine kinase substrate (Mus musculus) GI:1089781; [ co-ortholog (2of2) of At1g76970, At1g21380, ]
Potri.005G185000.1	Potri.005G185000	20234949	20237900	(M=64) 1.14.11.9 - Flavanone 3-dioxygenase.
Potri.005G185100.1	Potri.005G185100	20240139	20240615
Potri.005G185400.1	Potri.005G185400	20274170	20280183	(M=3) K00166 - 2-oxoisovalerate dehydrogenase E1 component, alpha subunit
Potri.005G185500.1	Potri.005G185500	20281220	20286523	(M=1811) PTHR24420 - LEUCINE-RICH REPEAT RECEPTOR-LIKE PROTEIN KINASE
Potri.005G185600.1	Potri.005G185600	20310985	20317773	similar to ACT domain containing protein; similar to low similarity to uridylyltransferase SP|P56884 from Rhizobium meliloti; similar to ACT domain containing protein; similar to low similarity to uridylyltransferase SP|P56884 from Rhizobium meliloti; sim
Potri.005G185700.1	Potri.005G185700	20324589	20327633	F-box family protein; similar to GP|21554029||F| box-protein AtFBL5 from Arabidopsis (thaliana ; similar to F-box protein FBL2 GI:6063090 from (Homo sapiens); [ co-ortholog (2of2) of At1g77000, At1g21410, ]
Potri.005G185900.2	Potri.005G185900	20333697	20338933
Potri.005G186000.1	Potri.005G186000	20341525	20345158	(M=14) PTHR13832//PTHR13832:SF186 - PROTEIN PHOSPHATASE 2C // SUBFAMILY NOT NAMED
Potri.005G186300.1	Potri.005G186300	20375037	20375336
Potri.005G186400.1	Potri.005G186400	20376770	20378743	similar to putative MYB transcription factor [Populus x canescens]. [ORG:Populus alba x Populus tremula]; [ co-ortholog (34of51) of BAA81802, BAA81803, CAD98762, BAA81811, AAN05422, ]
Potri.005G186500.1	Potri.005G186500	20395506	20398958	similar to SCARECROW-LIKE 1; [ co-ortholog (2of2) of At1g21450, ]
Potri.005G186600.1	Potri.005G186600	20399524	20407778	(M=1) K14570 - RNA exonuclease 1
Potri.005G186900.1	Potri.005G186900	20422783	20429700	(M=7) PTHR10378 - LIM DOMAIN-BINDING PROTEIN
Potri.005G187000.1	Potri.005G187000	20429711	20430859
Potri.005G187200.1	Potri.005G187200	20445668	20446802	(M=3) PF00346 - Respiratory-chain NADH dehydrogenase, 49 Kd subunit
Potri.005G187300.3	Potri.005G187300	20456652	20460328
Potri.005G187400.3	Potri.005G187400	20482421	20485342	exostosin family protein; exostosin family protein; [ co-ortholog (2of2) of At1g21480, ]
Potri.005G187500.1	Potri.005G187500	20500825	20506791	similar to PIN-FORMED 6; [ co-ortholog (1of2) of At1g77110, ]
Potri.005G187600.1	Potri.005G187600	20509079	20510763	(M=6) 1.14.19.2 - Acyl-[acyl-carrier-protein] desaturase.
Potri.005G187800.1	Potri.005G187800	20523141	20527182	similar to pentatricopeptide (PPR) repeat-containing protein; [ ortholog of At3g09040,]
Potri.005G187900.3	Potri.005G187900	20527437	20530767
Potri.005G188000.3	Potri.005G188000	20535838	20540662	similar to Vacuolar protein-sorting protein 45 homolog (AtVPS45).; [ co-ortholog (1of2) of At1g77140, ]
Potri.005G188100.1	Potri.005G188100	20549534	20550472	similar to expressed protein in Arabidopsis thaliana; [ co-ortholog (1of2) of At1g77160, At1g77145, ]
Potri.005G188200.2	Potri.005G188200	20557993	20562615	similar to expressed protein in Arabidopsis thaliana; [ co-ortholog (1of2) of At1g77220, ]
Potri.005G188300.1	Potri.005G188300	20577363	20578597
Potri.005G188400.2	Potri.005G188400	20591186	20592431	similar to putative pathogenesis-related protein. [ORG:Cucumis sativus]; [ co-ortholog (2of3) of CAF33484, ]
Potri.005G188500.1	Potri.005G188500	20598558	20601819	(M=9) PTHR22298:SF3 - ENDO-1,4-BETA-GLUCANASE
Potri.005G188600.1	Potri.005G188600	20601531	20603805	(M=6) PTHR10219:SF4 - GLYCOLIPID TRANSFER PROTEIN
Potri.005G189000.2	Potri.005G189000	20659695	20660675
Potri.005G189100.1	Potri.005G189100	20677044	20677534	(M=17) 3.6.3.6 - Proton-exporting ATPase.
Potri.005G189500.1	Potri.005G189500	20706494	20708770	similar to serine/threonine kinase-like protein. [ORG:Cucurbita ficifolia]; [ ortholog of At5g42120,AAU00157,]
Potri.005G189600.1	Potri.005G189600	20708922	20711652	mitochondrial substrate carrier family protein; [ ortholog of At5g42130,]
Potri.005G189700.1	Potri.005G189700	20710965	20711655
Potri.005G189800.1	Potri.005G189800	20718780	20720306	(M=38) PTHR22849 - WDSAM1 PROTEIN
Potri.005G190000.3	Potri.005G190000	20730459	20736863	similar to chromosome condensation regulator protein. [ORG:Cicer arietinum]; [ co-ortholog (2of2) of At1g76950, AAN06607, At5g42140, ]
Potri.005G190400.1	Potri.005G190400	20783761	20785158	F-box family protein; similar to stamina pistilloidia GI:4101570; similar to the pea ortholog of Fim and UFO from (Pisum sativum); [ co-ortholog (2of2) of At1g76920, ]
Potri.005G190600.1	Potri.005G190600	20793607	20793807
Potri.005G190700.2	Potri.005G190700	20795479	20798719
Potri.005G190900.1	Potri.005G190900	20817800	20819502	(M=4) PTHR15336 - UBIQUINOL-CYTOCHROME C REDUCTASE COMPLEX 7.8 KDA PROTEIN
Potri.005G191000.2	Potri.005G191000	20820854	20823762	similar to ubiquinol-cytochrome C reductase complex 7.8 kDa protein; putative; similar to mitochondrial hinge protein; putative; similar to SP|P48504|Ubiquinol cytochrome-C reductase complex 7 8.kDa protein EC (1 10.2.2.Mitochondrial) (hinge protein CR7)
Potri.005G191100.2	Potri.005G191100	20824290	20826875	similar to expressed protein in Arabidopsis thaliana; [ ortholog of At2g31290,]
Potri.005G191200.1	Potri.005G191200	20828521	20830331
Potri.005G191300.2	Potri.005G191300	20831995	20839449
Potri.005G191400.3	Potri.005G191400	20849340	20854543	similar to fructose-1; similar to 6-bisphosphatase; putative; similar to D-fructose-1; similar to 6-bisphosphate 1-phosphohydrolase; putative; similar to FBPase; putative; similar to very strong similarity to SP|P46267 Fructose-1; similar to 6-bisphosphat
Potri.005G191500.2	Potri.005G191500	20855189	20865596	similar to Exocyst complex component Sec5.; [ co-ortholog (2of2) of At1g21170, At1g76850, ]
Potri.005G191700.1	Potri.005G191700	20881028	20883363	(M=37) KOG4282 - Transcription factor GT-2 and related proteins, contains trihelix DNA-binding/SANT domain
Potri.005G191800.1	Potri.005G191800	20886351	20886677
Potri.005G191900.1	Potri.005G191900	20905396	20908553	similar to trihelix DNA-binding protein; similar to GT-2 factor (GT2); similar to GT2 factor (Arabidopsis thaliana) GI:416490; similar to GI:2664202 (DNA binding factor GT-2 from Arabidopsis); similar to trihelix DNA-binding protein; similar to GT-2 facto
Potri.005G192400.2	Potri.005G192400	20981407	20986758
Potri.005G192500.1	Potri.005G192500	20996471	21000195
Potri.005G192700.1	Potri.005G192700	21016739	21018694	similar to heat shock protein-related; [ co-ortholog (1of2) of At1g76770, ]
Potri.005G193300.1	Potri.005G193300	21066331	21069691	(M=2) PTHR21290//PTHR21290:SF13 - SPHINGOMYELIN SYNTHETASE // SUBFAMILY NOT NAMED
Potri.005G193500.2	Potri.005G193500	21074994	21078196	similar to expressed protein in Arabidopsis thaliana; [ ortholog of At1g43245,]
Potri.005G193900.1	Potri.005G193900	21103833	21105983	(M=3) PF02496 - ABA/WDS induced protein
Potri.005G194000.1	Potri.005G194000	21107566	21108057
Potri.005G194100.1	Potri.005G194100	21113555	21113826
Potri.005G194600.1	Potri.005G194600	21148281	21152470	(M=5) PTHR13516 - RIBONUCLEASE P 25KDA SUBUNIT-RELATED
Potri.005G194700.1	Potri.005G194700	21157189	21164284	(M=2) PTHR11546//PTHR11546:SF15 - HETEROGENEOUS NUCLEAR RIBONUCLEOPROTEIN // SUBFAMILY NOT NAMED
Potri.005G194900.1	Potri.005G194900	21169585	21174997	(M=2) PTHR11573:SF6 - RIBONUCLEOSIDE-DIPHOSPHATE REDUCTASE LARGE CHAIN
Potri.005G195000.1	Potri.005G195000	21195041	21197402	similar to AP2 domain-containing transcription factor; putative; similar to transcription factor; [ co-ortholog (1of2) of At5g64750, ]
Potri.005G195100.1	Potri.005G195100	21200642	21201066
Potri.005G195200.1	Potri.005G195200	21201097	21201657	(M=111) PF04043 - Plant invertase/pectin methylesterase inhibitor
Potri.005G195300.1	Potri.005G195300	21205793	21210934	zinc finger (DHHC type) family protein; [ co-ortholog (1of2) of At5g50020, At4g24630, ]
Potri.005G195400.1	Potri.005G195400	21218533	21225603	(M=1) PTHR22884:SF37 - SET DOMAIN PROTEIN
Potri.005G196000.1	Potri.005G196000	21267095	21268782
Potri.005G196100.2	Potri.005G196100	21268842	21271102	similar to ONE-HELIX PROTEIN 2; [ co-ortholog (1of2) of At1g34000, ]
Potri.005G196300.1	Potri.005G196300	21275088	21278942	similar to expressed protein in Arabidopsis thaliana; [ co-ortholog (2of2) of At1g22790, At1g34010, ]
Potri.005G196400.2	Potri.005G196400	21288709	21294005
Potri.005G196500.1	Potri.005G196500	21304418	21307768	similar to transporter-related; similar to low similarity to UDP-sugar transporter (Drosophila melanogaster) GI:14971008; similar to UDP-glucuronic acid transporter (Homo sapiens) GI:11463949; [ co-ortholog (1of2) of At1g34020, At4g09810, ]
Potri.005G196700.5	Potri.005G196700	21314313	21318322	similar to GIGANTEA protein.; [ co-ortholog (1of2) of At1g22770, ]
Potri.005G196800.1	Potri.005G196800	21343134	21343583	(M=105) PF02519 - Auxin responsive protein
Potri.005G196900.1	Potri.005G196900	21343986	21344430	(M=105) PF02519 - Auxin responsive protein
Potri.005G197000.2	Potri.005G197000	21344593	21351596	similar to SOL1 SPLICE VARIANT A1B1; similar to SOL1 SPLICE VARIANT A2B1; similar to SOL1 SPLICE VARIANT A3B1; similar to SOL1 SPLICE VARIANT A1B2; [ ortholog of At1g71696,]
Potri.005G197200.2	Potri.005G197200	21353107	21358880
Potri.005G197300.1	Potri.005G197300	21361854	21362308
Potri.005G197400.1	Potri.005G197400	21364096	21366406	(M=3) K03696 - ATP-dependent Clp protease ATP-binding subunit ClpC
Potri.005G197700.1	Potri.005G197700	21374967	21378527	(M=32) KOG1208 - Dehydrogenases with different specificities (related to short-chain alcohol dehydrogenases)
Potri.005G197800.3	Potri.005G197800	21383997	21390182
Potri.005G198100.1	Potri.005G198100	21420683	21423131	similar to expressed protein in Arabidopsis thaliana; [ co-ortholog (1of3) of At1g71730, ]
Potri.005G198400.1	Potri.005G198400	21433980	21438717	(M=1) 2.4.2.8 - Hypoxanthine phosphoribosyltransferase.
Potri.005G198700.1	Potri.005G198700	21461145	21463333	similar to polyubiquitin. [ORG:Cucumis melo]; [ co-ortholog (10of11) of CAA10056, CAA38256, P03993, BAA76429, BAA05670, AAQ08998, AAL33551, AAF31707, BAA85750, AAP31578, AAF70460, AAQ08999, BAA05085, CAA06197, ]
Potri.005G198800.2	Potri.005G198800	21466432	21472166	[ co-ortholog (2of2) of Q41640, At1g22740, At4g09720, S39566, AAA34004, ]
Potri.005G198900.1	Potri.005G198900	21474031	21476950	(M=1) KOG4020 - Protein DRE2, required for cell viability
Potri.005G199000.1	Potri.005G199000	21477087	21479236	(M=4) PF02325 - YGGT family
Potri.005G199100.2	Potri.005G199100	21480531	21486623	similar to Kdo-8-phosphate synthase. [ORG:Pisum sativum]; [ co-ortholog (2of2) of CAA74644, CAC07185, At1g79500, O50044, CAA74645, At1g16340, ]
Potri.005G199400.1	Potri.005G199400	21497312	21498354
Potri.005G199600.5	Potri.005G199600	21501266	21503663	similar to Probable F-actin capping protein beta subunit (CapZ-beta).; [ ortholog of At1g71790,]
Potri.005G199700.2	Potri.005G199700	21506265	21508931
Potri.005G199800.1	Potri.005G199800	21512218	21514046	similar to pentatricopeptide (PPR) repeat-containing protein; [ ortholog of At1g34160,]
Potri.005G199900.1	Potri.005G199900	21514319	21515102	(M=3) PTHR11863:SF3 - SUR2 HYDROXYLASE/DESATURASE
Potri.005G200000.2	Potri.005G200000	21516412	21520348
Potri.005G200100.1	Potri.005G200100	21545857	21549433	no apical meristem (NAM) family protein; similar to to NAC2 (GI:645671) (Arabidopsis thaliana); [ co-ortholog (1of2) of At1g34190, At1g34180, At1g32870, ]
Potri.005G200500.1	Potri.005G200500	21607657	21611215	(M=58) PTHR11709:SF9 - LACCASE
Potri.005G200600.1	Potri.005G200600	21614703	21618708	(M=58) PTHR11709:SF9 - LACCASE
Potri.005G200700.1	Potri.005G200700	21626843	21629429	(M=58) PTHR11709:SF9 - LACCASE
Potri.005G200800.1	Potri.005G200800	21641473	21641706
Potri.005G200900.2	Potri.005G200900	21651682	21653387
Potri.005G201000.1	Potri.005G201000	21659104	21659561
Potri.005G201100.1	Potri.005G201100	21661972	21664576	(M=1) K07015 - putative glutamine amidotransferase
Potri.005G201200.1	Potri.005G201200	21669885	21671206
Potri.005G201300.1	Potri.005G201300	21672069	21675223
Potri.005G201400.1	Potri.005G201400	21677126	21678919	similar to myosin heavy chain-related; similar to myosin heavy chain (GI:1408194) {{Placopecten magellanicus}}; similar to Myosin heavy chain; similar to clone 203 (Fragment) (SP:P39922){Hydra attenuata}; similar to one transmembrane domain containing pro
Potri.005G201500.1	Potri.005G201500	21684503	21684928
Potri.005G201700.1	Potri.005G201700	21693180	21693591
Potri.005G202000.2	Potri.005G202000	21724317	21733205
Potri.005G202100.1	Potri.005G202100	21731944	21735486	similar to ribose-phosphate pyrophosphokinase 4; similar to phosphoribosyl diphosphate synthetase 4 (PRS4); similar to phosphoribosyl diphosphate synthase (prs4) (Arabidopsis thaliana) GI:4902472; [ co-ortholog (2of2) of At2g42910, ]
Potri.005G202600.1	Potri.005G202600	21762907	21764876	similar to pentatricopeptide (PPR) repeat-containing protein; similar to and genefinder; [ co-ortholog (1of2) of At2g42920, ]
Potri.005G202800.1	Potri.005G202800	21766400	21768506
Potri.005G203000.1	Potri.005G203000	21774600	21776845	(M=5) KOG1418 - Tandem pore domain K+ channel
Potri.005G203100.1	Potri.005G203100	21776165	21779688
Potri.005G203200.1	Potri.005G203200	21797854	21801101	(M=102) PF03106 - WRKY DNA -binding domain
Potri.005G203400.1	Potri.005G203400	21817924	21822460	(M=59) PTHR24420//PTHR24420:SF444 - LEUCINE-RICH REPEAT RECEPTOR-LIKE PROTEIN KINASE // SUBFAMILY NOT NAMED
Potri.005G203600.6	Potri.005G203600	21851741	21855704
Potri.006G203200.4	Potri.006G203200	21853825	21856738
Potri.006G203300.1	Potri.006G203300	21875137	21877815	(M=7) PTHR13943 - HRAS-LIKE SUPPRESSOR - RELATED
Potri.006G203500.1	Potri.006G203500	21897091	21901262	(M=12) PTHR24420//PTHR24420:SF467 - LEUCINE-RICH REPEAT RECEPTOR-LIKE PROTEIN KINASE // SUBFAMILY NOT NAMED
Potri.006G203600.1	Potri.006G203600	21906884	21908288
Potri.006G203700.2	Potri.006G203700	21908254	21912547	similar to diadenosine 5'; similar to 5'''-P1; similar to P4-tetraphosphate hydrolase; putative; similar to diadenosine 5''; similar to 5'''-P1; similar to P4-tetraphosphate hydrolase from (Lupinus angustifolius) GI:1888557; similar to (Hordeum vulgare su
Potri.006G203800.1	Potri.006G203800	21919946	21921541
Potri.006G204100.2	Potri.006G204100	21938862	21942347
Potri.006G204300.1	Potri.006G204300	21970596	21971759	similar to syringolide-induced protein B13-1-9. [ORG:Glycine max]; [ co-ortholog (2of2) of At2g35980, BAB86894, ]
Potri.006G204500.2	Potri.006G204500	21991144	21995133	similar to heat shock protein-related; similar to 101 kDa heat shock protein; similar to HSP101 (Triticum aestivum) gi|11561808|gb|AAC83689; [ co-ortholog (1of2) of At3g52490, ]
Potri.006G204800.1	Potri.006G204800	22064648	22069887	(M=18) PF03641 - Possible lysine decarboxylase
Potri.006G204900.1	Potri.006G204900	22072462	22075899	similar to peroxiredoxin. [ORG:Phaseolus vulgaris]; [ co-ortholog (2of2) of CAC17804, At5g06290, CAC17803, At3g11630, ]
Potri.006G205100.1	Potri.006G205100	22082393	22088278	similar to E2F TRANSCRIPTION FACTOR-3; [ co-ortholog (1of2) of At2g36010, ]
Potri.006G205200.1	Potri.006G205200	22094199	22094928
Potri.006G205400.1	Potri.006G205400	22103710	22104857	(M=28) PF04844 - Transcriptional repressor, ovate
Potri.006G205600.1	Potri.006G205600	22133327	22134214	(M=16) PTHR10797 - CCR4-NOT TRANSCRIPTION COMPLEX SUBUNIT
Potri.006G205700.1	Potri.006G205700	22136572	22140407	ubiquitin-conjugating enzyme family protein; similar to DNA-binding protein CROC-1B (Homo sapiens) GI:1066082; ubiquitin-conjugating enzyme family protein; similar to DNA-binding protein CROC-1B; [ co-ortholog (2of2) of At3g52560, At2g36060, ]
Potri.006G205900.1	Potri.006G205900	22153293	22153784
Potri.006G206000.1	Potri.006G206000	22156253	22157380	similar to expressed protein in Arabidopsis thaliana; weakly similar to B-type cyclin (GI:849074) (Nicotiana tabacum); [ co-ortholog (2of2) of At5g06270, At3g11600, ]
Potri.006G206100.2	Potri.006G206100	22171010	22175503	similar to hyaluronan mediated motility receptor-related; weakly similar to hyaluronan mediated motility receptor (Intracellular hyaluronic acid binding protein) (Receptor for hyaluronan-mediated motility) (CD168 antigen) (Swiss-Prot:O75330) (Homo sapiens
Potri.006G206200.2	Potri.006G206200	22176115	22183641	similar to expressed protein in Arabidopsis thaliana; [ ortholog of At5g06260,At4g34070,]
Potri.006G206800.1	Potri.006G206800	22217527	22218639	similar to alcohol dehydroge. [ORG:Phaseolus lunatus]; [ co-ortholog (6of13) of AAK83035, T11579, BAA13541, AAF98270, AAK83036, BAC53872, ]
Potri.006G207100.1	Potri.006G207100	22262180	22263386	similar to putative short-chain alcohol dehydrogenase. [ORG:Cucumis sativus]; [ co-ortholog (2of2) of BAB21571, ]
Potri.006G207200.1	Potri.006G207200	22264492	22265513
Potri.006G207300.2	Potri.006G207300	22281441	22283910	similar to IAA-amino acid hydrolase 1 (EC 3.5.1.-).; [ co-ortholog (2of2) of At3g02875, ]
Potri.006G207600.1	Potri.006G207600	22292907	22293608
Potri.006G207900.2	Potri.006G207900	22319677	22324157
Potri.006G208300.2	Potri.006G208300	22347564	22359774	similar to expressed protein in Arabidopsis thaliana; [ co-ortholog (2of2) of At3g11560, At5g06220, ]
Potri.006G208500.2	Potri.006G208500	22381744	22384240	similar to RNA-binding protein; putative; similar to RNA-binding protein from (Nicotiana tabacum) GI:15822703; similar to (Nicotiana sylvestris) GI:624925; similar to (Solanum tuberosum) GI:15822705; [ ortholog of At5g06210,]
Potri.006G208900.2	Potri.006G208900	22400747	22412967	similar to SPINDLY; [ co-ortholog (2of2) of At3g11540, ]
Potri.006G209100.2	Potri.006G209100	22429538	22434199
Potri.006G209200.1	Potri.006G209200	22437032	22438791	(M=170) PF02365 - No apical meristem (NAM) protein
Potri.006G209400.1	Potri.006G209400	22453541	22455232
Potri.006G209500.1	Potri.006G209500	22455976	22457727	similar to expressed protein in Arabidopsis thaliana; similar to DUF584; [ co-ortholog (2of2) of At3g15040, ]
Potri.006G209600.6	Potri.006G209600	22458414	22462507
Potri.006G209700.1	Potri.006G209700	22462842	22465683	(M=8) K02997 - small subunit ribosomal protein S9e
Potri.006G209800.1	Potri.006G209800	22468810	22470292	(M=8) K02997 - small subunit ribosomal protein S9e
Potri.006G210500.2	Potri.006G210500	22494636	22498469
Potri.006G210700.2	Potri.006G210700	22522052	22530620
Potri.006G210800.1	Potri.006G210800	22532354	22532761
Potri.006G210900.1	Potri.006G210900	22533563	22539323	similar to expressed protein in Arabidopsis thaliana; [ ortholog of At3g52610,]
Potri.006G211000.1	Potri.006G211000	22540368	22541592	(M=67) K14488 - SAUR family protein
Potri.006G211100.1	Potri.006G211100	22546185	22548377	(M=2) K11099 - small nuclear ribonucleoprotein G
Potri.006G211200.1	Potri.006G211200	22551427	22556490	(M=8) PTHR23177 - MKIAA1688 PROTEIN
Potri.006G211300.1	Potri.006G211300	22559260	22563456	(M=3) K06133 - 4'-phosphopantetheinyl transferase
Potri.006G211500.3	Potri.006G211500	22573905	22579835	similar to signal recognition particle 54 kDa subunit precursor. [ORG:Pisum sativum]; [ co-ortholog (1of2) of AAC64109, ]
Potri.006G211600.1	Potri.006G211600	22580166	22581380
Potri.006G211700.4	Potri.006G211700	22584218	22587823
Potri.006G212000.1	Potri.006G212000	22603321	22604667	(M=22) PF00280 - Potato inhibitor I family
Potri.006G212100.2	Potri.006G212100	22607560	22607817	similar to expressed protein in Arabidopsis thaliana; [ co-ortholog (4of4) of At4g18590, At3g52630, ]
Potri.006G212200.1	Potri.006G212200	22618830	22619398	(M=22) PF00280 - Potato inhibitor I family
Potri.006G212300.1	Potri.006G212300	22625733	22628232	(M=10) PF02892//PF04937//PF05699 - BED zinc finger // Protein of unknown function (DUF 659) // hAT family C-terminal dimerisation region
Potri.006G212400.2	Potri.006G212400	22629926	22635314	similar to RNA recognition motif (RRM)-containing protein; [ co-ortholog (1of2) of At5g28390, At3g52660, ]
Potri.006G212500.1	Potri.006G212500	22635885	22639289	(M=8) PTHR11902 - ENOLASE
Potri.006G212600.1	Potri.006G212600	22639120	22643839	F-box family protein; [ co-ortholog (1of3) of At1g49360, At1g57790, ]
Potri.006G212700.1	Potri.006G212700	22647514	22649052	(M=18) PTHR10168:SF44 - GLUTAREDOXIN DOMAIN-CONTAINING CYSTEINE-RICH PROTEIN 1
Potri.006G213200.1	Potri.006G213200	22683910	22685505	(M=613) PF01535 - PPR repeat
Potri.006G213300.1	Potri.006G213300	22686889	22688666	(M=6) K02893 - large subunit ribosomal protein L23Ae
Potri.006G213400.1	Potri.006G213400	22690758	22694907	similar to ARABIDOPSIS FUS3-COMPLEMENTING GENE 1; [ co-ortholog (2of2) of At3g53570, ]
Potri.006G213500.1	Potri.006G213500	22701476	22702805	similar to expressed protein in Arabidopsis thaliana; [ ortholog of At3g55240,]
Potri.006G213600.2	Potri.006G213600	22708272	22709606
Potri.006G213800.1	Potri.006G213800	22741966	22742553
Potri.006G213900.2	Potri.006G213900	22748360	22750872
Potri.006G214000.2	Potri.006G214000	22755694	22760309
Potri.006G214100.1	Potri.006G214100	22760764	22762541	similar to 60S ribosomal protein L35 (RPL35B); [ co-ortholog (1of2) of At2g39390, ]
Potri.006G214200.1	Potri.006G214200	22765895	22768463	similar to 60S ribosomal protein L35 (RPL35B); [ co-ortholog (2of2) of At2g39390, ]
Potri.006G214300.1	Potri.006G214300	22808234	22810367	exocyst subunit EXO70 family protein; [ ortholog of At3g09520,At3g09530,]
Potri.006G214400.1	Potri.006G214400	22812542	22816714	(M=29) 4.2.2.2 - Pectate lyase.
Potri.006G214600.1	Potri.006G214600	22832502	22836271	(M=63) KOG4412 - 26S proteasome regulatory complex, subunit PSMD10
Potri.006G214800.1	Potri.006G214800	22845034	22851894	(M=3) PTHR12181 - LIPIN
Potri.006G214900.1	Potri.006G214900	22858567	22862210	similar to expressed protein in Arabidopsis thaliana; [ co-ortholog (2of2) of At5g18520, At3g09570, ]
Potri.006G215300.2	Potri.006G215300	22877215	22878993
Potri.006G215400.1	Potri.006G215400	22881234	22882167
Potri.006G215500.1	Potri.006G215500	22887430	22888330
Potri.006G215600.1	Potri.006G215600	22888847	22889536	(M=7) PTHR10334:SF7 - PATHOGENESIS-RELATED PROTEIN
Potri.006G215900.1	Potri.006G215900	22898884	22899738	(M=613) PF01535 - PPR repeat
Potri.006G216000.2	Potri.006G216000	22901955	22903332
Potri.006G216100.1	Potri.006G216100	22903465	22905423	similar to pentatricopeptide (PPR) repeat-containing protein; [ ortholog of At2g37310,]
Potri.006G216200.2	Potri.006G216200	22906960	22908659
Potri.006G216300.1	Potri.006G216300	22913506	22914823	similar to expressed protein in Arabidopsis thaliana; similar to and genefinder; [ co-ortholog (2of2) of At2g37300, ]
Potri.006G216500.1	Potri.006G216500	22922254	22926424	(M=1) PF06941 - 5' nucleotidase, deoxy (Pyrimidine), cytosolic type C protein (NT5C)
Potri.006G216600.1	Potri.006G216600	22935984	22940464	similar to 26S proteasome subunit 7. [ORG:Prunus persica]; [ co-ortholog (4of5) of AAT52191, CAA06853, AAC18523, O64982, ]
Potri.006G216700.1	Potri.006G216700	22941070	22943522	(M=43) PF00332//PF07983 - Glycosyl hydrolases family 17 // X8 domain
Potri.006G216900.2	Potri.006G216900	22958252	22973166
Potri.006G217200.4	Potri.006G217200	22993284	22997538
Potri.006G217500.1	Potri.006G217500	23009098	23011916	(M=232) PF00646 - F-box domain
Potri.006G217600.1	Potri.006G217600	23014280	23016403	(M=42) PTHR22763 - RING ZINC FINGER PROTEIN
Potri.006G217700.1	Potri.006G217700	23017195	23021794	(M=3) PF07082 - Protein of unknown function (DUF1350)
Potri.006G217800.1	Potri.006G217800	23022210	23023098	(M=6) PTHR20863//PTHR20863:SF12 - ACYL CARRIER PROTEIN/ZINC FINGER PROTEIN 593-RELATED // SUBFAMILY NOT NAMED
Potri.006G217900.1	Potri.006G217900	23035195	23037374	hydroxyproline-rich glycoprotein family protein; similar to proline-rich extensin domain containing protein; [ ortholog of At5g21280,]
Potri.006G218400.1	Potri.006G218400	23078241	23085948	(M=4) PTHR10366:SF20 - 3 BETA-HYDROXYSTEROID DEHYDROGENASE
Potri.006G218500.2	Potri.006G218500	23096402	23100221
Potri.006G218700.1	Potri.006G218700	23108302	23108758
Potri.006G218800.1	Potri.006G218800	23118786	23124037	(M=1) PTHR13561//PTHR13561:SF20 - DNA REPLICATION REGULATOR DPB11-RELATED
Potri.006G218900.7	Potri.006G218900	23130527	23135888	similar to smr (Small MutS Related) domain-containing protein; weakly similar to PRLI-interacting factor N (Arabidopsis thaliana) GI:11139276; [ co-ortholog (2of2) of At2g26280, ]
Potri.006G219000.1	Potri.006G219000	23141382	23142323	(M=42) PTHR22763 - RING ZINC FINGER PROTEIN
Potri.006G219100.2	Potri.006G219100	23148465	23150321
Potri.006G219500.1	Potri.006G219500	23189664	23196252	similar to GTP-binding regulatory protein alpha chain 2 - soybean. [ORG:Glycine max]; [ co-ortholog (1of2) of At2g26300, T07159, ]
[truncated: 2,222 more rows]

## Sheet: Sal 1.1_HCH 1.1
Transcript Name	Gene Name	Gene Start (bp)	Gene End (bp)	Description
	Sal 1.1	0
Potri.001G000100.1	Potri.001G000100	1660	2502
Potri.001G000200.1	Potri.001G000200	2906	6646
Potri.001G000400.3	Potri.001G000400	8391	12209
Potri.001G000500.1	Potri.001G000500	35907	37791	multi-copper oxidase type 1 family protein; similar to pollen-specific BP10 protein (SP|Q00624|Brassica)(napus ; [ co-ortholog (3of4) of At1g55570, At3g13390, ]
Potri.001G000600.1	Potri.001G000600	45383	47176	multi-copper oxidase type 1 family protein; similar to pollen-specific BP10 protein (SP|Q00624|Brassica)(napus ; [ co-ortholog (2of4) of At1g55570, At3g13390, ]
Potri.001G000700.1	Potri.001G000700	55152	59786	similar to PUR alpha-1 protein; similar to PUR alpha-1 GI:5081612 from (Arabidopsis thaliana); similar to PUR alpha-1 protein; similar to PUR alpha-1 GI:5081612 from (Arabidopsis thaliana); [ co-ortholog (1of2) of At2g32080, ]
Potri.001G000900.2	Potri.001G000900	82773	86941	similar to expressed protein in Arabidopsis thaliana; [ ortholog of At3g13410,]
Potri.001G001100.1	Potri.001G001100	92975	94808	similar to expansin S1 precursor. [ORG:Cucumis sativus]; [ co-ortholog (8of10) of BAD00016, T10079, CAC19183, CAD19044, BAC05513, AAR09169, AAB37746, AAM88862, AAM89261, CAD19043, BAD00013, CAD28984, CAC19184, AAK72874, ]
Potri.001G001200.1	Potri.001G001200	95641	101115	proline-rich family protein; similar to proline rich extensin domain containing protein; [ co-ortholog (2of2) of At1g55540, ]
Potri.001G001300.1	Potri.001G001300	101180	104098
Potri.001G001400.2	Potri.001G001400	104139	108894
Potri.001G001500.1	Potri.001G001500	109341	111897	(M=12) KOG0823 - Predicted E3 ubiquitin ligase
Potri.001G001600.1	Potri.001G001600	112724	116871	similar to Probable pyruvate kinase; similar to cytosolic isozyme (EC 2.7.1.40) (PK).; [ co-ortholog (2of2) of At5g56350, At4g26390, ]
Potri.001G001700.1	Potri.001G001700	118761	123723	similar to Calmodulin-binding protein; similar to alpha glucosidase 2 beta subunit from GI:2104691 (Mus musculus); [ co-ortholog (2of2) of At5g56360, ]
Potri.001G001800.2	Potri.001G001800	124909	127145
Potri.001G001900.1	Potri.001G001900	126774	127094
Potri.001G002000.2	Potri.001G002000	128115	132019
Potri.001G002100.1	Potri.001G002100	132600	139596
Potri.001G002200.1	Potri.001G002200	132743	136645	(M=6) PF00082//PF02225 - Subtilase family // PA domain
Potri.001G002300.4	Potri.001G002300	142376	145877	similar to protein kinase; putative; similar to protein kinase domain containing protein; [ co-ortholog (1of2) of At5g56460, ]
Potri.001G002400.2	Potri.001G002400	152939	155579
Potri.001G002500.2	Potri.001G002500	155815	160490
Potri.001G002600.1	Potri.001G002600	162241	167647	(M=8) PTHR12537:SF13 - PUMILIO-RELATED
Potri.001G002700.1	Potri.001G002700	169371	171623	(M=2) PTHR17130 - MITOCHONDRIAL OUTER MEMBRANE PROTEIN 25
Potri.001G003100.1	Potri.001G003100	183587	185893	(M=151) KOG0157 - Cytochrome P450 CYP4/CYP19/CYP26 subfamilies
Potri.001G003200.1	Potri.001G003200	192674	195322	(M=74) PTHR24420//PTHR24420:SF474 - LEUCINE-RICH REPEAT RECEPTOR-LIKE PROTEIN KINASE // SUBFAMILY NOT NAMED
Potri.001G003300.1	Potri.001G003300	195390	198169
Potri.001G003400.1	Potri.001G003400	202130	205071
Potri.001G003500.1	Potri.001G003500	206350	208187	similar to expressed protein in Arabidopsis thaliana; [ co-ortholog (2of2) of At5g56520, ]
Potri.001G003600.1	Potri.001G003600	209439	211901	(M=2) PTHR18895:SF7 - HEMK METHYLTRANSFERASE FAMILY MEMBER
Potri.001G003800.2	Potri.001G003800	221189	225051	similar to expressed protein in Arabidopsis thaliana; [ co-ortholog (2of3) of At3g13510, At1g55360, At5g56530, ]
Potri.001G003900.2	Potri.001G003900	230619	243510
Potri.001G004000.3	Potri.001G004000	245270	248035	similar to expressed protein in Arabidopsis thaliana; [ co-ortholog (1of2) of At1g55340, At3g03880, ]
Potri.001G004100.1	Potri.001G004100	255986	257228	similar to ARABINOGALACTAN PROTEIN 13; [ co-ortholog (1of2) of At5g56540, At4g26320, ]
Potri.001G004200.1	Potri.001G004200	259024	275262	(M=2) PF06333 - Mediator complex subunit 13 C-terminal
Potri.001G004300.4	Potri.001G004300	275014	280185
Potri.001G004500.1	Potri.001G004500	291389	294408	(M=10) KOG0759 - Mitochondrial oxoglutarate/malate carrier proteins
Potri.001G004600.2	Potri.001G004600	300313	303157	similar to alpha-tubulin 2. [ORG:Populus tremuloides]; [ co-ortholog (3of3) of AAO63773, ]
Potri.001G004700.1	Potri.001G004700	303919	304926	(M=210) PF00847 - AP2 domain
Potri.001G005000.6	Potri.001G005000	335093	337546
Potri.001G005200.2	Potri.001G005200	344285	346948
Potri.001G005400.1	Potri.001G005400	361371	364670	(M=18) PF03641 - Possible lysine decarboxylase
Potri.001G005500.2	Potri.001G005500	365552	367912
Potri.001G005600.1	Potri.001G005600	373545	375275
Potri.001G005700.1	Potri.001G005700	382128	385602	(M=7) PTHR21266:SF3 - PHEOPHORBIDE A OXYGENASE
Potri.001G005800.1	Potri.001G005800	388517	390799
Potri.001G005900.4	Potri.001G005900	391276	394993	similar to Rieske (2Fe-2S) domain-containing protein; similar to cell death suppressor protein lls1 from Zea mays (gi:1935909); similar to Rieske iron-sulfur protein Tic55 from Pisum sativum (gi:2764524); similar to Rieske (2Fe-2S) domain-con; [ co-orthol
Potri.001G006000.1	Potri.001G006000	397352	398903	(M=10) PTHR12300:SF11 - HVA22-LIKE PROTEIN
Potri.001G006100.1	Potri.001G006100	399792	402224	(M=8) PF00954//PF01453//PF07714 - S-locus glycoprotein family // D-mannose binding lectin // Protein tyrosine kinase
Potri.001G006200.1	Potri.001G006200	405849	408429
Potri.001G006300.2	Potri.001G006300	422856	426429
Potri.001G006400.1	Potri.001G006400	435610	440066	similar to SC35-like splicing factor; similar to 33 kD (SCL33); similar to SC35-like splicing factor SCL33; similar to 33 kD (Arabidopsis thaliana) GI:9843659; similar to encodes an SC35-like splicing factor that is localized to nuclear specks.; similar t
Potri.001G006500.2	Potri.001G006500	440697	444941
Potri.001G006600.1	Potri.001G006600	455410	459998	(M=4) KOG1175 - Acyl-CoA synthetase
Potri.001G006700.1	Potri.001G006700	461602	467203	(M=4) KOG1175 - Acyl-CoA synthetase
Potri.001G006800.1	Potri.001G006800	467569	468751	(M=143) PTHR10209:SF55 - OXIDOREDUCTASE, 2OG-FE(II) OXYGENASE FAMILY PROTEIN
Potri.001G006900.1	Potri.001G006900	476037	477064	(M=143) PTHR10209:SF55 - OXIDOREDUCTASE, 2OG-FE(II) OXYGENASE FAMILY PROTEIN
Potri.001G007000.1	Potri.001G007000	493207	494619	(M=17) PF00646//PF01344 - F-box domain // Kelch motif
Potri.001G007100.1	Potri.001G007100	495004	496358	similar to oxidoreductase; 2OG-Fe(2) oxygenase family protein; similar to desacetoxyvindoline 4-hydroxylase (Catharanthus roseus)(GI:1916643); similar to flavonol synthase 1 (SP|Q96330); [ co-ortholog (2of2) of At3g13610, ]
Potri.001G007300.1	Potri.001G007300	499381	501124	amino acid permease family protein; weakly similar to SP|Q9WTR6|Cystine glutamate/transporter Amino (acid transport system xc {Mus-) {musculus} ; [ ortholog of At3g13620,]
Potri.001G007400.1	Potri.001G007400	502299	503839	pectate lyase family protein; similar to major pollen allergen Cup a 1 SP:Q9SCG9 from (Cupressus arizonica); [ ortholog of At5g09280,]
Potri.001G007500.1	Potri.001G007500	510855	512597
Potri.001G007600.1	Potri.001G007600	515343	515732	(M=7) 2.5.1.32 - 15-cis-phytoene synthase.
Potri.001G007700.1	Potri.001G007700	518243	520451	(M=7) 2.5.1.32 - 15-cis-phytoene synthase.
Potri.001G007800.1	Potri.001G007800	521321	526249	similar to type 2A protein phosphatase-3. [ORG:Vicia faba]; [ co-ortholog (1of2) of BAA92699, At3g58500, At2g42500, ]
Potri.001G007900.2	Potri.001G007900	527760	533832
Potri.001G008000.1	Potri.001G008000	539462	543930	(M=17) PF00646//PF01344 - F-box domain // Kelch motif
Potri.001G008100.1	Potri.001G008100	546732	547189	(M=19) PF05553 - Cotton fibre expressed protein
Potri.001G008200.1	Potri.001G008200	549537	549996	(M=19) PF05553 - Cotton fibre expressed protein
Potri.001G008300.1	Potri.001G008300	551033	552870	(M=33) PF04398 - Protein of unknown function, DUF538
Potri.001G008400.2	Potri.001G008400	554019	555833
Potri.001G008600.1	Potri.001G008600	566124	567508	(M=2) PTHR12468 - GPI MANNOSYLTRANSFERASE 2
Potri.001G008700.1	Potri.001G008700	569405	573747	similar to expressed protein in Arabidopsis thaliana; [ co-ortholog (2of2) of At3g32940, ]
Potri.001G008800.3	Potri.001G008800	573748	581484
Potri.001G008900.1	Potri.001G008900	585986	587061	(M=8) PTHR16007 - EPIDIDYMAL MEMBRANE PROTEIN E9-RELATED
Potri.001G009000.1	Potri.001G009000	591887	593077	(M=8) PTHR16007 - EPIDIDYMAL MEMBRANE PROTEIN E9-RELATED
Potri.001G009100.1	Potri.001G009100	600046	600633	similar to disease resistance-responsive protein-related; similar to dirigent protein-related; similar to dirigent protein (Thuja plicata) gi|6694699|gb|AAF25360|; similar to pathogenesis-related protein (Pisum sativum) gi|4585273|gb|AAD25355|; [ ortholog
Potri.001G009300.1	Potri.001G009300	605212	605886
Potri.001G009400.1	Potri.001G009400	613269	613700	(M=232) PF00646 - F-box domain
Potri.001G009500.1	Potri.001G009500	614463	615287
Potri.001G009600.1	Potri.001G009600	616818	623001	(M=5) 2.1.1.37 - DNA (cytosine-5-)-methyltransferase.
Potri.001G009700.1	Potri.001G009700	631928	638739	(M=7) PTHR11909//PTHR11909:SF20 - CASEIN KINASE-RELATED // SUBFAMILY NOT NAMED
Potri.001G009800.4	Potri.001G009800	639606	643181	similar to chaperone protein dnaJ-related; similar to Chaperone protein dnaJ (Heat shock protein 40) (SP:Q9UXR9) {{Methanosarcina thermophila}}; [ ortholog of At2g34860,]
Potri.001G009900.1	Potri.001G009900	643504	644577	(M=22) PF01545 - Cation efflux family
Potri.001G010100.1	Potri.001G010100	651043	652778	(M=12) PTHR11562//PTHR11562:SF10 - CATION EFFLUX PROTEIN/ ZINC TRANSPORTER // SUBFAMILY NOT NAMED
Potri.001G010200.1	Potri.001G010200	654690	657190	(M=12) PTHR11562//PTHR11562:SF10 - CATION EFFLUX PROTEIN/ ZINC TRANSPORTER // SUBFAMILY NOT NAMED
Potri.001G010300.1	Potri.001G010300	657997	661070	(M=12) PTHR11562//PTHR11562:SF10 - CATION EFFLUX PROTEIN/ ZINC TRANSPORTER // SUBFAMILY NOT NAMED
Potri.001G010400.1	Potri.001G010400	662207	665675	(M=3) PTHR11089:SF3 - GTP-BINDING PROTEIN-RELATED PLANT/BACTERIA
Potri.001G010500.3	Potri.001G010500	666579	669585
Potri.001G010600.1	Potri.001G010600	672116	672875
Potri.001G010700.3	Potri.001G010700	672876	675486
Potri.001G010800.2	Potri.001G010800	679412	684408	similar to 10-FORMYLTETRAHYDROFOLATE SYNTHETASE; [ co-ortholog (1of2) of At2g12200, At2g12280, At1g50480, ]
Potri.001G011000.1	Potri.001G011000	689926	691661	(M=106) 1.11.1.7 - Peroxidase.
Potri.001G011100.1	Potri.001G011100	703203	704258
Potri.001G011200.1	Potri.001G011200	707611	709562	(M=106) 1.11.1.7 - Peroxidase.
Potri.001G011300.1	Potri.001G011300	714340	716337	(M=106) 1.11.1.7 - Peroxidase.
Potri.001G011400.1	Potri.001G011400	718606	719760	(M=127) PF00141 - Peroxidase
Potri.001G011500.1	Potri.001G011500	728820	730637	similar to peroxidase (EC 1.11.1.7) - large-leaved lupine (fragment). [ORG:Lupinus polyphyllus]; [ co-ortholog (15of16) of JC4779, CAC38073, 1908234A, CAA76680, AAB41810, BAC81650, 1FHF_B, AAB06183, CAA62226, AAB28139, 1FHF_A, JC4781, AAB97734, AAO13838,
Potri.001G011600.1	Potri.001G011600	746953	749129	(M=127) PF00141 - Peroxidase
Potri.001G011700.2	Potri.001G011700	749151	753245
Potri.001G011900.1	Potri.001G011900	764268	788664	(M=12) K11000 - callose synthase [EC:2.4.1.-]
Potri.001G012000.1	Potri.001G012000	794823	799285	(M=12) K11000 - callose synthase [EC:2.4.1.-]
Potri.001G012100.1	Potri.001G012100	802015	803134
Potri.001G012200.2	Potri.001G012200	806337	822072	similar to GLUCAN SYNTHASE-LIKE 9; [ co-ortholog (2of3) of At1g05570, At2g31960, At5g36870, ]
Potri.001G012300.1	Potri.001G012300	832383	835433	(M=38) PTHR22849 - WDSAM1 PROTEIN
Potri.001G012400.1	Potri.001G012400	847299	848745
Potri.001G012500.1	Potri.001G012500	848991	850383	(M=5) K10256 - omega-6 fatty acid desaturase (delta-12 desaturase)
Potri.001G012600.1	Potri.001G012600	853409	854488
Potri.001G012700.1	Potri.001G012700	861883	863092	similar to microsomal omega-6 desaturase. [ORG:Glycine max]; [ co-ortholog (2of2) of T07687, T09839, AAB00859, 2116435A, AAC49010, AAS57577, AAN87574, AAT44123, AAL61825, P48630, ]
Potri.001G012800.3	Potri.001G012800	868362	873388
Potri.001G012900.1	Potri.001G012900	874570	876343
Potri.001G013000.1	Potri.001G013000	882925	885156	(M=106) 1.11.1.7 - Peroxidase.
Potri.001G013200.1	Potri.001G013200	891489	896047	(M=5) PTHR10288:SF5 - ZINC FINGER CCCH DOMAIN-CONTAINING PROTEIN
Potri.001G013400.1	Potri.001G013400	905501	908819	(M=44) PTHR11654:SF37 - OLIGOPEPTIDE TRANSPORTER-RELATED
Potri.001G013500.3	Potri.001G013500	917103	921843	similar to ENOYL-ACP REDUCTASE 1; similar to MOSAIC DEATH 1; [ co-ortholog (2of2) of At2g05990, ]
Potri.001G013600.1	Potri.001G013600	931891	937283	(M=3) PTHR22880:SF52 - DNA-BINDING BROMODOMAIN-CONTAINING PROTEIN
Potri.001G013700.1	Potri.001G013700	938936	941259	(M=2) K07018 - putative glutamine amidotransferase
Potri.001G013800.4	Potri.001G013800	941307	945510
Potri.001G013900.1	Potri.001G013900	946952	951353	similar to expressed protein in Arabidopsis thaliana; similar to YdiU/UPF0061 family; [ ortholog of At5g13030,]
Potri.001G014000.1	Potri.001G014000	951938	960524	similar to LIPOYLTRANSFERASE 2; [ co-ortholog (1of2) of At1g04640, ]
Potri.001G014100.1	Potri.001G014100	971825	974239	(M=9) PTHR24420//PTHR24420:SF815 - LEUCINE-RICH REPEAT RECEPTOR-LIKE PROTEIN KINASE
Potri.001G014200.1	Potri.001G014200	976672	977697
Potri.001G014400.1	Potri.001G014400	992274	998392	(M=15) PTHR24420//PTHR24420:SF845 - LEUCINE-RICH REPEAT RECEPTOR-LIKE PROTEIN KINASE
Potri.001G014500.1	Potri.001G014500	1001095	1001847	(M=9) PTHR24420//PTHR24420:SF815 - LEUCINE-RICH REPEAT RECEPTOR-LIKE PROTEIN KINASE
Potri.001G014700.1	Potri.001G014700	1019700	1022228	(M=15) PTHR24420//PTHR24420:SF845 - LEUCINE-RICH REPEAT RECEPTOR-LIKE PROTEIN KINASE
Potri.001G014900.1	Potri.001G014900	1027289	1029979	(M=613) PF01535 - PPR repeat
Potri.001G015000.1	Potri.001G015000	1035271	1037775	similar to expressed protein in Arabidopsis thaliana; similar to GP|9826|X07453|; [ ortholog of At3g57930,At2g42190,]
Potri.001G015100.1	Potri.001G015100	1050567	1055101	similar to Cyanogenic beta-glucosidase precursor (Linamarase). [ORG:Trifolium repens]; [ co-ortholog (2of2) of AAA93032, AAL07434, CAA49835, P26204, GLJY31, CAA40057, At3g60130, AAL06338, CAA40058, AAL07435, AAL39079, AAF04007, At5g44640, S31918, AAL35324
Potri.001G015200.1	Potri.001G015200	1069058	1070111
Potri.001G015400.1	Potri.001G015400	1090420	1098069	(M=21) 1.13.11.12 - Linoleate 13S-lipoxygenase.
Potri.001G015500.2	Potri.001G015500	1105670	1110895
Potri.001G015600.1	Potri.001G015600	1118168	1123930	(M=21) 1.13.11.12 - Linoleate 13S-lipoxygenase.
Potri.001G015900.1	Potri.001G015900	1163628	1167197	similar to ETHYLENE-INSENSITIVE3-like 3 protein.; [ co-ortholog (1of2) of At1g73730, ]
Potri.001G016100.2	Potri.001G016100	1171773	1172764
Potri.001G016200.1	Potri.001G016200	1176158	1180309	(M=1) KOG2132 - Uncharacterized conserved protein, contains JmjC domain
Potri.001G016400.1	Potri.001G016400	1185943	1186332	(M=256) PTHR11926 - GLUCOSYL/GLUCURONOSYL TRANSFERASES
Potri.001G016500.1	Potri.001G016500	1189140	1190597	(M=238) PTHR11926:SF15 - UDP-GLUCOSYLTRANSFERASE
Potri.001G016600.1	Potri.001G016600	1196150	1198983	similar to expressed protein in Arabidopsis thaliana; [ ortholog of At5g12900,]
Potri.001G016700.1	Potri.001G016700	1207765	1208629	(M=20) PTHR11426 - HISTONE H3
Potri.001G016800.1	Potri.001G016800	1208630	1215340	(M=1) PTHR22850:SF46 - OS02G0591600 PROTEIN
Potri.001G017000.1	Potri.001G017000	1217743	1222206
Potri.001G017100.2	Potri.001G017100	1228065	1232540
Potri.001G017300.2	Potri.001G017300	1239130	1242053
Potri.001G017400.1	Potri.001G017400	1252733	1253038
Potri.001G017500.1	Potri.001G017500	1261737	1263184	similar to polygalacturonase inhibitor-like protein. [ORG:Cicer arietinum]; [ co-ortholog (1of2) of At3g20820, CAD56505, ]
Potri.001G017600.2	Potri.001G017600	1266202	1268163
Potri.001G017700.1	Potri.001G017700	1276680	1279016	(M=147) PF03140 - Plant protein of unknown function
Potri.001G017800.1	Potri.001G017800	1281552	1281860	(M=147) PF03140 - Plant protein of unknown function
Potri.001G017900.1	Potri.001G017900	1287072	1288875	(M=147) PF03140 - Plant protein of unknown function
Potri.001G018000.2	Potri.001G018000	1293646	1294950
Potri.001G018100.2	Potri.001G018100	1298140	1299154
Potri.001G018300.1	Potri.001G018300	1322131	1323645	(M=2) PTHR24356//PTHR24356:SF89 - SERINE/THREONINE-PROTEIN KINASE
Potri.001G018400.1	Potri.001G018400	1345974	1349150	similar to ovule development protein; putative; similar to ovule development protein AINTEGUMENTA (GI:1209099)(Arabidopsis thaliana); [ co-ortholog (1of3) of At3g20840, At1g51190, ]
Potri.001G018500.1	Potri.001G018500	1350630	1352514	MSF1-like family protein; similar to px19 (Gallus gallus) GI:969170; [ ortholog of At5g13070,]
Potri.001G018600.1	Potri.001G018600	1354173	1356810	zinc finger (AN1-like) family protein; [ co-ortholog (1of2) of At1g51200, ]
Potri.001G018700.1	Potri.001G018700	1363799	1368430	(M=11) PTHR24362//PTHR24362:SF158 - SERINE/THREONINE-PROTEIN KINASE NEK
Potri.001G018800.1	Potri.001G018800	1371517	1378754	metal transporter family protein; similar to ZIP Zinc transporter domain containing protein; [ co-ortholog (1of2) of At3g20870, ]
Potri.001G019100.1	Potri.001G019100	1400372	1406121	(M=8) 3.6.3.4 - Cu(2+)-exporting ATPase.
Potri.001G019300.1	Potri.001G019300	1413067	1413348
Potri.001G019400.1	Potri.001G019400	1414854	1417838	(M=7) K05863 - solute carrier family 25 (mitochondrial adenine nucleotide translocator), member 4/5/6/31
Potri.001G019500.1	Potri.001G019500	1418782	1420964	similar to pentatricopeptide (PPR) repeat-containing protein; [ ortholog of At2g22410,]
Potri.001G019600.2	Potri.001G019600	1423921	1428343
Potri.001G019700.1	Potri.001G019700	1431058	1431969
Potri.001G019900.1	Potri.001G019900	1454768	1455544
Potri.001G020000.1	Potri.001G020000	1469832	1471394
Potri.001G020100.1	Potri.001G020100	1501771	1503372
Potri.001G020200.2	Potri.001G020200	1523710	1526507
Potri.001G020300.2	Potri.001G020300	1541144	1546247
Potri.001G020400.1	Potri.001G020400	1557803	1559152	(M=63) PTHR13683:SF98 - CHLOROPLAST NUCLEIOD DNA-BINDING-RELATED
Potri.001G020500.1	Potri.001G020500	1562893	1563722	(M=613) PF01535 - PPR repeat
Potri.001G020600.1	Potri.001G020600	1563841	1570916	(M=33) 3.6.3.8 - Calcium-transporting ATPase.
Potri.001G020700.1	Potri.001G020700	1578759	1580966
Potri.001G020800.1	Potri.001G020800	1581708	1584937	NAD-dependent glycerol-3-phosphate dehydrogenase family protein; weakly similar to SP|P46919|Glycerol 3-phosphate-dehydrogenase NAD (P(+)+) (EC 1.1.1.94) {{Bacillus subtilis}}; [ co-ortholog (1of2) of At3g07690, ]
Potri.001G020900.1	Potri.001G020900	1593383	1596770	similar to FAD-binding domain-containing protein; cytokinin oxidase family protein; similar to cytokinin oxidase; similar to Zea mays; similar to EMBL:ZMY18377 (gi:3882018) (gi:3441978); [ co-ortholog (1of2) of At3g63440, ]
Potri.001G021000.1	Potri.001G021000	1607742	1610595	calmodulin-binding family protein; similar to low similarity to SF16 protein (Helianthus annuus) GI:560150; [ ortholog of At5g13460,]
Potri.001G021200.1	Potri.001G021200	1633424	1634352
Potri.001G021300.1	Potri.001G021300	1636042	1636683
Potri.001G021400.1	Potri.001G021400	1638894	1639265
Potri.001G021500.2	Potri.001G021500	1645035	1649822
Potri.001G021600.1	Potri.001G021600	1652240	1654457
Potri.001G021700.1	Potri.001G021700	1655929	1656913
Potri.001G021800.1	Potri.001G021800	1659662	1660060
Potri.001G021900.1	Potri.001G021900	1665686	1669171
Potri.001G022000.1	Potri.001G022000	1695928	1696881	(M=232) PF00646 - F-box domain
Potri.001G022100.1	Potri.001G022100	1701475	1704963	(M=232) PF00646 - F-box domain
Potri.001G022300.1	Potri.001G022300	1722570	1723452	(M=232) PF00646 - F-box domain
Potri.001G022400.1	Potri.001G022400	1729269	1730252
Potri.001G022500.2	Potri.001G022500	1730847	1732910
Potri.001G022600.1	Potri.001G022600	1736492	1736812
Potri.001G022700.1	Potri.001G022700	1737847	1743491	similar to ELONGATION DEFECTIVE 1; similar to ABA INSENSITIVE 8; similar to KOBITO; [ co-ortholog (1of2) of At3g08550, ]
Potri.001G022800.1	Potri.001G022800	1745107	1747031	(M=31) PTHR23155:SF236 - DISEASE RESISTANCE PROTEIN (NBS-LRR CLASS), PUTATIVE
Potri.001G022900.1	Potri.001G022900	1750927	1753095	(M=5) KOG0286 - G-protein beta subunit
Potri.001G023100.1	Potri.001G023100	1764889	1766893	(M=14) PF07145 - Ataxin-2 C-terminal region
Potri.001G023200.1	Potri.001G023200	1768060	1768956	protease inhibitor/seed storage/lipid transfer protein (LTP) family protein; [ co-ortholog (1of2) of At4g30880, ]
Potri.001G023300.1	Potri.001G023300	1770676	1771673	protease inhibitor/seed storage/lipid transfer protein (LTP) family protein; [ co-ortholog (2of2) of At4g30880, ]
Potri.001G023400.1	Potri.001G023400	1773009	1778801	(M=23) PTHR22953 - ACID PHOSPHATASE RELATED
Potri.001G023500.1	Potri.001G023500	1783517	1786644	(M=106) PF03514 - GRAS domain family
Potri.001G023700.1	Potri.001G023700	1788902	1789483	(M=37) PTHR21495 - NUCLEOPORIN-RELATED
Potri.001G023900.1	Potri.001G023900	1796080	1799608	(M=63) PF03005 - Arabidopsis proteins of unknown function
Potri.001G024100.1	Potri.001G024100	1804238	1807952	(M=10) PF07839 - Plant calmodulin-binding domain
Potri.001G024200.2	Potri.001G024200	1818992	1823316
Potri.001G024300.1	Potri.001G024300	1824199	1827030	similar to GLUCOSE INSENSITIVE 1; similar to IMPAIRED SUCROSE INDUCTION 4; similar to SALT RESISTANT 1; similar to SHORT-CHAIN DEHYDROGENASE REDUCTASE 1; similar to SUGAR-INSENSITIVE 4; similar to ABA DEFICIENT 2; [ ortholog of At1g52340,]
Potri.001G024500.1	Potri.001G024500	1830981	1834750	similar to brix domain-containing protein; similar to Small nucleolar ribonucleoprotein protein involved in ribosomal RNA processing. Located in nucleolus and cajal bodies.; [ co-ortholog (2of2) of At1g63780, ]
Potri.001G024600.1	Potri.001G024600	1835273	1839226	(M=4) PTHR23315:SF36 - ARMADILLO REPEAT-CONTAINING PROTEIN-LIKE (OS01G0948500 PROTEIN)
Potri.001G024700.1	Potri.001G024700	1840865	1841462
Potri.001G024800.1	Potri.001G024800	1842461	1845557	similar to ANNEXIN 3; [ ortholog of At2g38760,]
Potri.001G024900.1	Potri.001G024900	1849891	1852473	similar to ANNEXIN 4; [ ortholog of At2g38750,]
Potri.001G025000.1	Potri.001G025000	1858218	1858899	(M=13) PTHR10502:SF10 - ANNEXIN
Potri.001G025100.2	Potri.001G025100	1861079	1868707
Potri.001G025200.1	Potri.001G025200	1873672	1875509	(M=421) PF00067 - Cytochrome P450
Potri.001G025500.1	Potri.001G025500	1888762	1891351	eukaryotic rpb5 RNA polymerase subunit family protein; similar to SP|P19388|DNA directed-RNA polymerase 2 23 kDa polypeptide EC (2 7.7.6.{Homo) {sapiens} ; [ ortholog of At3g54490,]
Potri.001G025600.1	Potri.001G025600	1892227	1895809	similar to SKP1-INTERACTING PARTNER 5; [ ortholog of At3g54480,]
Potri.001G025700.1	Potri.001G025700	1896466	1901147	(M=5) PTHR23421//PTHR23421:SF35 - BETA-GALACTOSIDASE RELATED // SUBFAMILY NOT NAMED
Potri.001G025900.1	Potri.001G025900	1910299	1910571
Potri.001G026000.1	Potri.001G026000	1910613	1912364	(M=37) KOG4282 - Transcription factor GT-2 and related proteins, contains trihelix DNA-binding/SANT domain
Potri.001G026100.5	Potri.001G026100	1915772	1921494	eukaryotic translation initiation factor 2B family protein; eIF-2B family protein; similar to SP|P49770|Translation initiation factor eIF 2B-beta subunit eIF (2B-GDP GTP-exchange factor {Homo) {sapiens} ; [ co-ortholog (1of2) of At3g07300, ]
Potri.001G026300.1	Potri.001G026300	1931948	1934911	similar to Uridine 5'-monophosphate synthase (UMP synthase) [Includes: Orotate phosphoribosyltransferase (EC 2.4.2.10) (OPRtase); similar to Orotidine 5'- phosphate decarboxylase (EC 4.1.1.23) (OMPdecase)].; [ co-ortholog (2of2) of At3g54470, ]
Potri.001G026400.1	Potri.001G026400	1938841	1944568	similar to zinc finger and C2 domain protein; putative; similar to zinc finger and C2 domain protein GI:9957238 from (Arabidopsis thaliana); [ ortholog of At3g07940,]
Potri.001G026500.1	Potri.001G026500	1945261	1945891
Potri.001G026700.1	Potri.001G026700	1953016	1955414	(M=2) KOG3131 - Uncharacterized conserved protein
Potri.001G026900.1	Potri.001G026900	1971377	1982570	(M=9) PTHR22870:SF25 - REGULATOR OF CHROMOSOME CONDENSATION-RELATED
Potri.001G027000.1	Potri.001G027000	1985671	1987119	(M=1) PTHR26402//PTHR26402:SF52 - RESPONSE REGULATOR OF TWO-COMPONENT SYSTEM
Potri.001G027100.1	Potri.001G027100	1993782	1997676	(M=44) PTHR11654:SF37 - OLIGOPEPTIDE TRANSPORTER-RELATED
Potri.001G027200.1	Potri.001G027200	2029686	2032401	(M=11) PF11523 - Protein of unknown function (DUF3223)
Potri.001G027300.1	Potri.001G027300	2032250	2033837
Potri.001G027500.1	Potri.001G027500	2050275	2052041	(M=17) KOG4579 - Leucine-rich repeat (LRR) protein associated with apoptosis in muscle tissue
Potri.001G027600.2	Potri.001G027600	2055480	2059982
Potri.001G027700.1	Potri.001G027700	2062176	2063738	(M=10) PF05142 - Domain of unknown function (DUF702)
Potri.001G027900.1	Potri.001G027900	2067935	2072440	phosphatidylinositol-4-phosphate 5-kinase family protein; similar to phosphatidylinositol-4-phosphate 5-kinase AtPIP5K1 (Arabidopsis thaliana) GI:3702691; [ co-ortholog (1of2) of At3g07960, ]
Potri.001G028000.1	Potri.001G028000	2082775	2085080	similar to NADPH:QUINONE OXIDOREDUCTASE; [ co-ortholog (1of3) of At3g27890, ]
Potri.001G028100.1	Potri.001G028100	2090305	2095605	similar to expressed protein in Arabidopsis thaliana; similar to predicted protein At2g25260 - Arabidopsis thaliana; similar to EMBL:AC007070; similar to expressed protein in Arabidopsis thaliana; similar to predicted protein At2g25260 - Arabidopsis thali
Potri.001G028200.1	Potri.001G028200	2103048	2105762	aspartyl protease family protein; [ co-ortholog (1of2) of At5g07030, ]
Potri.001G028300.1	Potri.001G028300	2110038	2111646	(M=9) PTHR23315:SF7 - ANKYRIN-REPEAT-ARM DOMAIN PROTEIN
Potri.001G028400.1	Potri.001G028400	2118965	2121516	(M=37) KOG4282 - Transcription factor GT-2 and related proteins, contains trihelix DNA-binding/SANT domain
Potri.001G028600.1	Potri.001G028600	2127169	2128888	(M=12) 2.3.1.74 - Naringenin-chalcone synthase.
Potri.001G028800.1	Potri.001G028800	2135256	2136635
Potri.001G029000.1	Potri.001G029000	2140798	2142680
Potri.001G029100.1	Potri.001G029100	2141782	2142471
Potri.001G029300.1	Potri.001G029300	2143121	2146954	(M=31) PTHR23155:SF236 - DISEASE RESISTANCE PROTEIN (NBS-LRR CLASS), PUTATIVE
Potri.001G029400.1	Potri.001G029400	2155375	2157940	(M=44) PTHR13068//PTHR13068:SF3 - CGI-12 PROTEIN-RELATED // SUBFAMILY NOT NAMED
Potri.001G029600.2	Potri.001G029600	2164069	2176002
Potri.001G029800.1	Potri.001G029800	2195164	2204247	(M=6) PTHR22952//PTHR22952:SF53 - CAMP-RESPONSE ELEMENT BINDING PROTEIN-RELATED // SUBFAMILY NOT NAMED
Potri.001G030000.2	Potri.001G030000	2208508	2211683
Potri.001G030100.1	Potri.001G030100	2212510	2227899	(M=7) PF05664 - Protein of unknown function (DUF810)
Potri.001G030200.1	Potri.001G030200	2231529	2236229	protein arginine N-methyltransferase family protein; similar to protein arginine N-methyltransferase 3 from {{Rattus norvegicus}} SP|O70467|; similar to {Homo sapiens} SP|O60678; [ ortholog of At3g12270,]
Potri.001G030300.1	Potri.001G030300	2240036	2241681	(M=44) PTHR13068//PTHR13068:SF3 - CGI-12 PROTEIN-RELATED // SUBFAMILY NOT NAMED
Potri.001G030400.1	Potri.001G030400	2242825	2244878
Potri.001G030600.1	Potri.001G030600	2255138	2256565	glycosyltransferase family protein; [ ortholog of At2g22590,]
Potri.001G030700.2	Potri.001G030700	2260604	2268043
Potri.001G030800.1	Potri.001G030800	2269977	2276442	(M=2) K03002 - DNA-directed RNA polymerase I subunit RPA2
Potri.001G030900.1	Potri.001G030900	2278793	2286830	(M=3) PTHR23044 - 3'-5' EXONUCLEASE ERI1-RELATED
Potri.001G031100.1	Potri.001G031100	2289365	2290075
Potri.001G031400.1	Potri.001G031400	2300860	2312250	similar to RETINOBLASTOMA-RELATED 1; [ ortholog of At3g12280,]
Potri.001G031500.2	Potri.001G031500	2319134	2321350	similar to PEANUT 1; [ ortholog of At5g22130,]
Potri.001G031600.1	Potri.001G031600	2323118	2324299	(M=20) KOG4293 - Predicted membrane protein, contains DoH and Cytochrome b-561/ferric reductase transmembrane domains
Potri.001G031700.2	Potri.001G031700	2324585	2334359
Potri.001G031800.7	Potri.001G031800	2339405	2344242
Potri.001G031900.1	Potri.001G031900	2345689	2346372	(M=14) PF04759 - Protein of unknown function, DUF617
Potri.001G032000.3	Potri.001G032000	2349180	2353913	similar to choline kinase; putative; similar to GmCK2p choline kinase gi|1438881|gb|AAC49375|; [ co-ortholog (2of2) of At1g74320, ]
Potri.001G032100.2	Potri.001G032100	2355223	2358952
Potri.001G032200.1	Potri.001G032200	2360336	2362557
Potri.001G032500.1	Potri.001G032500	2388673	2391140	(M=76) PF00892 - EamA-like transporter family
Potri.001G032600.1	Potri.001G032600	2396495	2402252	(M=14) PTHR19321 - PROTEIN REGULATOR OF CYTOKINESIS 1 PRC1-RELATED
Potri.001G032700.1	Potri.001G032700	2402823	2403525
Potri.001G032800.1	Potri.001G032800	2405010	2410179	(M=151) KOG0157 - Cytochrome P450 CYP4/CYP19/CYP26 subfamilies
Potri.001G032900.1	Potri.001G032900	2411696	2413690	similar to cysteine protease inhibitor. [ORG:Pyrus communis]; [ co-ortholog (1of4) of S10588, CAA11899, AAL85883, AAL85886, T07054, AAA97906, AAA97907, P25973, AAB71505, T07053, ]
Potri.001G033000.1	Potri.001G033000	2415156	2415449
Potri.001G033100.1	Potri.001G033100	2415663	2418664	(M=31) PTHR23155:SF236 - DISEASE RESISTANCE PROTEIN (NBS-LRR CLASS), PUTATIVE
Potri.001G033200.2	Potri.001G033200	2419596	2425147
Potri.001G033300.1	Potri.001G033300	2423837	2424247
Potri.001G033400.1	Potri.001G033400	2434149	2437730
Potri.001G033500.3	Potri.001G033500	2439164	2444037
Potri.001G033600.1	Potri.001G033600	2444708	2448369	(M=37) PF00627 - UBA/TS-N domain
Potri.001G033700.1	Potri.001G033700	2449440	2450064
Potri.001G033800.1	Potri.001G033800	2452077	2455622	(M=7) PF03254 - Xyloglucan fucosyltransferase
Potri.001G033900.3	Potri.001G033900	2457121	2461213	ribonuclease P family protein; similar to Ribonuclease P protein subunit p29 (EC 3.1.26.5) (hPOP4) (Swiss-Prot:O95707) (Homo sapiens); ribonuclease P family protein; similar to Ribonuclease P protein subunit p29 (EC 3.1.26.5) (hPOP4) (Swiss-Prot:O95707) (
Potri.001G034000.1	Potri.001G034000	2462085	2463247	(M=6) K13681 - xyloglucan fucosyltransferase [EC:2.4.1.-]
Potri.001G034100.1	Potri.001G034100	2464078	2465858	(M=6) K13681 - xyloglucan fucosyltransferase [EC:2.4.1.-]
Potri.001G034200.1	Potri.001G034200	2471532	2473883	tumour susceptibility gene 101 (TSG101) family protein; similar to SP|Q99816|Tumor susceptibility gene 101 protein {Homo {sapiens} ; [ co-ortholog (1of2) of At5g13860, At3g12400, ]
Potri.001G034300.6	Potri.001G034300	2477465	2486997
Potri.001G034500.1	Potri.001G034500	2493774	2495234	(M=44) PTHR13068//PTHR13068:SF3 - CGI-12 PROTEIN-RELATED // SUBFAMILY NOT NAMED
Potri.001G034700.1	Potri.001G034700	2501367	2505221	(M=44) PTHR13068//PTHR13068:SF3 - CGI-12 PROTEIN-RELATED // SUBFAMILY NOT NAMED
Potri.001G034800.1	Potri.001G034800	2501778	2502425
	HCH 1.1	2502526
Potri.001G034900.1	Potri.001G034900	2505867	2507727	(M=44) PTHR13068//PTHR13068:SF3 - CGI-12 PROTEIN-RELATED // SUBFAMILY NOT NAMED
Potri.001G035000.2	Potri.001G035000	2510558	2513763
Potri.001G035100.1	Potri.001G035100	2514452	2515410
Potri.001G035400.1	Potri.001G035400	2523816	2524499	(M=1) K08829 - male germ cell-associated kinase [EC:2.7.11.22]
Potri.001G035500.1	Potri.001G035500	2526621	2529084	similar to S haplotype-specific F-box protein 1. [ORG:Prunus avium]; [ co-ortholog (2of2) of BAD08683, ]
Potri.001G035600.1	Potri.001G035600	2530139	2531555	(M=44) PTHR13068//PTHR13068:SF3 - CGI-12 PROTEIN-RELATED // SUBFAMILY NOT NAMED
Potri.001G035700.1	Potri.001G035700	2532115	2537208	(M=1) PTHR12436:SF13 - SAC3/GANP FAMILY PROTEIN
Potri.001G035800.1	Potri.001G035800	2538107	2542201	similar to DNAJ heat shock N-terminal domain-containing protein; similar to cell division protein-related; similar to GlsA (Volvox carteri f. nagariensis) GI:4633129; [ co-ortholog (2of2) of At3g11450, At5g06110, ]
Potri.001G036000.2	Potri.001G036000	2551776	2556511
Potri.001G036100.2	Potri.001G036100	2563943	2582715	similar to ran-binding protein; putative; similar to SP|Q9UIA9|Ran binding-protein 16 {Homo {sapiens} ; [ co-ortholog (1of3) of At5g06120, ]
Potri.001G036200.1	Potri.001G036200	2565279	2565793
Potri.001G036300.1	Potri.001G036300	2584586	2584918
Potri.001G036400.1	Potri.001G036400	2584939	2588102	similar to expressed protein in Arabidopsis thaliana; similar to DNA-binding Mel-18 protein; similar to Homo sapiens; similar to PIR:JN0717; [ co-ortholog (1of2) of At3g54360, ]
Potri.001G036500.1	Potri.001G036500	2591143	2592120	(M=31) PTHR11783 - SULFOTRANSFERASE (SULT)
Potri.001G036600.1	Potri.001G036600	2597845	2599166	(M=31) PTHR11783 - SULFOTRANSFERASE (SULT)
Potri.001G036800.3	Potri.001G036800	2609189	2611782	similar to Histone-lysine N-methyltransferase; similar to H3 lysine-9 specific 1 (EC 2.1.1.43) (Histone H3-K9 methyltransferase 1) (H3-K9-HMTase 1) (Suppressor of variegation 3-9 homolog 1) (Su(var)3-9 homolog 1).; [ co-ortholog (2of4) of At2g05900, At1g7
Potri.001G036900.2	Potri.001G036900	2614753	2618030	similar to 4-coumarate-CoA ligase (EC 6.2.1.12) - quaking aspen. [ORG:Populus tremuloides]; [ co-ortholog (1of4) of AAC24503, At1g51680, CAB97359, CAA49575, AAC97600, AAK58908, AAF91310, AAL56850, AAS88873, S31705, P31686, T08074, AAL35216, AAL02145, AAF7
Potri.001G037000.2	Potri.001G037000	2620654	2623618
Potri.001G037100.1	Potri.001G037100	2624928	2626083	(M=12) PTHR21596:SF1 - TRANSCRIPTION FACTOR X1-LIKE
Potri.001G037200.1	Potri.001G037200	2629062	2631057	similar to zinc finger protein-related; [ co-ortholog (2of3) of At3g14250, ]
Potri.001G037300.2	Potri.001G037300	2634983	2641403
Potri.001G037400.1	Potri.001G037400	2648795	2651371
Potri.001G037600.1	Potri.001G037600	2654926	2655450
Potri.001G037700.1	Potri.001G037700	2656548	2661363	(M=7) 5.1.3.15 - Glucose-6-phosphate 1-epimerase.
Potri.001G037900.2	Potri.001G037900	2668854	2676860
Potri.001G038000.2	Potri.001G038000	2685618	2690715	similar to DNA repair protein RAD23; putative; similar to DNA repair by nucleotide excision (NER) RAD23 protein; similar to isoform II GI:1914685 from (Daucus carota); [ co-ortholog (2of2) of At1g79650, At1g16190, ]
Potri.001G038100.2	Potri.001G038100	2694612	2698229	TMS membrane family protein; tumour differentially expressed (TDE) family protein; [ co-ortholog (1of2) of At1g16180, ]
Potri.001G038200.1	Potri.001G038200	2701074	2702136
Potri.001G038300.2	Potri.001G038300	2702187	2708972
Potri.001G038500.1	Potri.001G038500	2715070	2715953	(M=7) PTHR10797:SF0 - CCR4-NOT TRANSCRIPTION COMPLEX SUBUNIT 7 (CCR4-ASSOCIATED FACTOR 1)(CAF-1)
Potri.001G038600.1	Potri.001G038600	2716814	2717236	(M=33) PF08488 - Wall-associated kinase
Potri.001G038700.1	Potri.001G038700	2744981	2746112	(M=2) PF07645//PF08488 - Calcium-binding EGF domain // Wall-associated kinase
Potri.001G038800.1	Potri.001G038800	2813892	2814426
Potri.001G039000.1	Potri.001G039000	2820200	2820893	(M=7) PTHR10797:SF0 - CCR4-NOT TRANSCRIPTION COMPLEX SUBUNIT 7 (CCR4-ASSOCIATED FACTOR 1)(CAF-1)
Potri.001G039100.1	Potri.001G039100	2821231	2822254	(M=33) PF08488 - Wall-associated kinase
Potri.001G039200.1	Potri.001G039200	2835064	2838974	(M=7) PF00069//PF08488 - Protein kinase domain // Wall-associated kinase
Potri.001G039400.1	Potri.001G039400	2845651	2846076
Potri.001G039500.1	Potri.001G039500	2847273	2847642	(M=59) PTHR24420//PTHR24420:SF444 - LEUCINE-RICH REPEAT RECEPTOR-LIKE PROTEIN KINASE // SUBFAMILY NOT NAMED
Potri.001G039700.1	Potri.001G039700	2869261	2870915
Potri.001G040000.1	Potri.001G040000	2890450	2893035	(M=15) PF00069//PF07645//PF08488 - Protein kinase domain // Calcium-binding EGF domain // Wall-associated kinase
Potri.001G040100.2	Potri.001G040100	2894774	2897360
Potri.001G040200.1	Potri.001G040200	2899277	2900091	(M=7) PF01439 - Metallothionein
Potri.001G040300.1	Potri.001G040300	2907520	2908115
Potri.001G040400.1	Potri.001G040400	2909708	2910534	(M=7) PTHR10797:SF0 - CCR4-NOT TRANSCRIPTION COMPLEX SUBUNIT 7 (CCR4-ASSOCIATED FACTOR 1)(CAF-1)
Potri.001G040800.1	Potri.001G040800	2969090	2973330	(M=7) PF00069//PF08488 - Protein kinase domain // Wall-associated kinase
Potri.001G040900.1	Potri.001G040900	2976143	2979030	(M=59) PTHR24420//PTHR24420:SF444 - LEUCINE-RICH REPEAT RECEPTOR-LIKE PROTEIN KINASE // SUBFAMILY NOT NAMED
Potri.001G041000.1	Potri.001G041000	2981975	2983583	(M=2) PF07645//PF08488 - Calcium-binding EGF domain // Wall-associated kinase
Potri.001G041100.1	Potri.001G041100	2991802	2994397	similar to putative wall-associated kinase. [ORG:Populus euramericana]; [ co-ortholog (33of36) of CAG27613, ]
Potri.001G041200.3	Potri.001G041200	2996152	2998748
Potri.001G041300.1	Potri.001G041300	3001200	3002000	(M=7) PF01439 - Metallothionein
Potri.001G041400.1	Potri.001G041400	3010398	3015624	(M=1) PTHR16517:SF4 - TUBBY-LIKE PROTEIN TULP8
Potri.001G041500.1	Potri.001G041500	3019091	3023485	(M=14) K09285 - AP2-like factor, ANT lineage
Potri.001G041700.1	Potri.001G041700	3033316	3035921	aspartyl protease family protein; [ co-ortholog (1of2) of At1g79720, ]
Potri.001G041800.2	Potri.001G041800	3047540	3051910
Potri.001G041900.1	Potri.001G041900	3051911	3055141	(M=3) PTHR26266//PTHR26266:SF147 - SERINE/THREONINE-PROTEIN KINASE
Potri.001G042000.1	Potri.001G042000	3057121	3062298
Potri.001G042100.1	Potri.001G042100	3065365	3066368
Potri.001G042300.1	Potri.001G042300	3086476	3087226	(M=48) KOG0198 - MEKK and related serine/threonine protein kinases
Potri.001G042400.1	Potri.001G042400	3089433	3090852	(M=15) PTHR24361//PTHR24361:SF58 - MITOGEN-ACTIVATED KINASE KINASE KINASE
Potri.001G042700.1	Potri.001G042700	3102549	3104642	similar to heat shock protein 70 cognate. [ORG:Salix gilgiana]; [ co-ortholog (4of11) of S14992, CAA44620, CAA83548, 1805333A, CAA67588, AAN87001, S08662, CAA67867, S44168, CAA82915, T09535, AAA82975, S53498, CAA36067, S42078, BAA34919, AAG23797, P26413,
Potri.001G042800.1	Potri.001G042800	3107035	3107680
Potri.001G042900.1	Potri.001G042900	3107642	3112488	transferase family protein; similar to anthranilate N-hydroxycinnamoyl/benzoyltransferase from Dianthus caryophyllus (GI:3288180; similar to GI:2239091); [ co-ortholog (2of2) of At5g48930, ]
Potri.001G043000.1	Potri.001G043000	3124224	3131560	(M=4) PTHR13832//PTHR13832:SF140 - PROTEIN PHOSPHATASE 2C // SUBFAMILY NOT NAMED
Potri.001G043100.3	Potri.001G043100	3133171	3134970	similar to DNAJ heat shock N-terminal domain-containing protein; similar to SP|Q05646|Chaperone protein dnaJ Erysipelothrix rhusiopathiae ; similar to SP|P45555 Chaperone protein dnaJ (HSP40) Staphylococcus aureus; similar to J8 mRNA; similar to nuclear g
Potri.001G043200.1	Potri.001G043200	3136517	3141164	magnesium transporter CorA-like family protein; similar to low similarity to SP|Q01926 RNA splicing protein MRS2; similar to mitochondrial precursor {Saccharomyces cerevisiae}; [ co-ortholog (1of2) of At1g16010, At1g80900, ]
Potri.001G043300.1	Potri.001G043300	3141287	3145737
Potri.001G043400.4	Potri.001G043400	3145857	3149656
Potri.001G043500.1	Potri.001G043500	3150482	3153589	(M=613) PF01535 - PPR repeat
Potri.001G043600.2	Potri.001G043600	3153619	3155889
Potri.001G043700.1	Potri.001G043700	3159945	3162104	(M=6) PTHR24420//PTHR24420:SF440 - LEUCINE-RICH REPEAT RECEPTOR-LIKE PROTEIN KINASE // SUBFAMILY NOT NAMED
Potri.001G043900.1	Potri.001G043900	3172345	3176133	similar to CYCLIC NUCLEOTIDE GATED CHANNEL 7; [ ortholog of At1g19780,At1g15990,]
Potri.001G044000.1	Potri.001G044000	3176659	3183000	(M=5) PF09353 - Domain of unknown function (DUF1995)
Potri.001G044100.2	Potri.001G044100	3187239	3189762
Potri.001G044200.1	Potri.001G044200	3193397	3196624	(M=2) 2.1.1.71 - Phosphatidyl-N-methylethanolamine N-methyltransferase.
Potri.001G044300.2	Potri.001G044300	3196560	3199696	similar to expressed protein in Arabidopsis thaliana; [ ortholog of At1g15980,]
Potri.001G044400.1	Potri.001G044400	3203354	3207047	(M=12) PF03352 - Methyladenine glycosylase
Potri.001G044500.1	Potri.001G044500	3209312	3211607	similar to Probable WRKY transcription factor 40 (WRKY DNA-binding protein 40).; [ co-ortholog (2of2) of At3g32090, At1g80840, ]
Potri.001G044700.1	Potri.001G044700	3224511	3228806	similar to adrenodoxin-like ferredoxin 2; similar to SP|P46656|Adrenodoxin ; similar to mitochondrial precursor (Adrenal ferredoxin) from Mus musculus; similar to SP|P10109 Adrenodoxin; similar to mitochondrial precursor (Hepatoredoxin) from Homo sapiens;
Potri.001G044800.1	Potri.001G044800	3229273	3229799	(M=8) PF07333 - S locus-related glycoprotein 1 binding pollen coat protein (SLR1-BP)
Potri.001G044900.2	Potri.001G044900	3241458	3248801	similar to Metal transporter Nramp1 (AtNramp1).; [ co-ortholog (1of2) of At1g15960, At1g80830, ]
Potri.001G045000.1	Potri.001G045000	3250119	3251996	(M=11) K09753 - cinnamoyl-CoA reductase
Potri.001G045100.1	Potri.001G045100	3265577	3268269	(M=11) K09753 - cinnamoyl-CoA reductase
Potri.001G045200.1	Potri.001G045200	3276419	3281199	(M=36) PF02705 - K+ potassium transporter
Potri.001G045300.1	Potri.001G045300	3285791	3286266	(M=50) PTHR10366:SF9 - CINNAMOYL-COA REDUCTASE
Potri.001G045500.2	Potri.001G045500	3303344	3306131
Potri.001G045600.1	Potri.001G045600	3314572	3315306	(M=11) K09753 - cinnamoyl-CoA reductase
Potri.001G045700.1	Potri.001G045700	3318446	3321642	(M=50) PTHR10366:SF9 - CINNAMOYL-COA REDUCTASE
Potri.001G045800.1	Potri.001G045800	3337853	3343846	(M=11) K09753 - cinnamoyl-CoA reductase
Potri.001G045900.1	Potri.001G045900	3385607	3387126	(M=11) K09753 - cinnamoyl-CoA reductase
Potri.001G046100.1	Potri.001G046100	3412759	3415423	(M=11) K09753 - cinnamoyl-CoA reductase
Potri.001G046300.1	Potri.001G046300	3427848	3429155
Potri.001G046400.2	Potri.001G046400	3452799	3455521
Potri.001G046500.3	Potri.001G046500	3461449	3472354	similar to expressed protein in Arabidopsis thaliana; similar to androgen-induced prostate proliferative shutoff associated protein (GI:4559410) (Homo sapiens); [ co-ortholog (2of2) of At1g80810, At1g15940, ]
Potri.001G046600.2	Potri.001G046600	3478692	3480856
Potri.001G046700.1	Potri.001G046700	3482400	3483870	(M=16) PTHR10797 - CCR4-NOT TRANSCRIPTION COMPLEX SUBUNIT
Potri.001G046800.2	Potri.001G046800	3490477	3491729	similar to Probable aquaporin NIP6.1 (NOD26-like intrinsic protein 6.1).; [ co-ortholog (1of2) of At1g80760, ]
Potri.001G047100.2	Potri.001G047100	3497331	3502016	similar to Golgi SNARE 11 protein (AtGOS11) (Golgi SNAP receptor complex member 1-1).; [ co-ortholog (1of2) of At1g15880, ]
Potri.001G047200.1	Potri.001G047200	3504695	3512199	(M=613) PF01535 - PPR repeat
Potri.001G047300.1	Potri.001G047300	3512574	3513450
Potri.001G047400.2	Potri.001G047400	3513871	3517663	similar to 60S ribosomal protein L7 (RPL7A); similar to ribosomal protein L7 GB:AAA03081 GI:307388 from (Homo sapiens); [ co-ortholog (1of2) of At1g80750, ]
Potri.001G047500.1	Potri.001G047500	3525095	3526961	(M=16) PTHR10042 - EARLY GROWTH RESPONSE PROTEIN-RELATED
Potri.001G047700.2	Potri.001G047700	3531581	3534021
Potri.001G047800.2	Potri.001G047800	3540131	3541535
Potri.001G047900.4	Potri.001G047900	3543359	3547828	similar to expressed protein in Arabidopsis thaliana; [ co-ortholog (2of3) of At1g15860, ]
Potri.001G048000.1	Potri.001G048000	3553781	3555430	(M=4) PTHR23198 - NUCLEOPORIN
Potri.001G048100.2	Potri.001G048100	3557320	3563091	transducin family protein; WD-40 repeat family protein; similar to mRNA-associated protein mrnp 41 (SP:P78406) (Homo sapiens); similar to mitotic checkpoint protein GI:9294423 from (Arabidopsis thaliana); [ co-ortholog (2of2) of At1g80670, At1g15850, ]
Potri.001G048200.1	Potri.001G048200	3566553	3567609	(M=210) PF00847 - AP2 domain
Potri.001G048300.1	Potri.001G048300	3576537	3582804	similar to H+-ATPase. [ORG:Medicago truncatula]; [ co-ortholog (3of5) of CAB85494, T52413, CAB85495, ]
Potri.001G048400.1	Potri.001G048400	3588723	3589342
Potri.001G048500.3	Potri.001G048500	3591501	3595450
Potri.001G048700.1	Potri.001G048700	3608879	3616418	(M=32) PTHR19241:SF10 - ATP-BINDING CASSETTE TRANSPORTER (PDR)
Potri.001G048800.1	Potri.001G048800	3655178	3662745	(M=32) PTHR19241:SF10 - ATP-BINDING CASSETTE TRANSPORTER (PDR)
Potri.001G048900.2	Potri.001G048900	3680373	3687683
Potri.001G049000.1	Potri.001G049000	3691760	3698842	(M=32) PTHR19241:SF10 - ATP-BINDING CASSETTE TRANSPORTER (PDR)
Potri.001G049100.1	Potri.001G049100	3703148	3709032	(M=19) KOG0497 - Oxidosqualene-lanosterol cyclase and related proteins
Potri.001G049200.3	Potri.001G049200	3713791	3719721
Potri.001G049300.2	Potri.001G049300	3732868	3736928
Potri.001G049400.1	Potri.001G049400	3742165	3751589	WD-40 repeat family protein; similar to contains 7 WD-40 repeats ; similar to LEUNIG (GP:11141605)(Arabidopsis thaliana); WD-40 repeat family protein; similar to contains 7 WD-40 repeats ; similar to LEUNIG (GP:11141605)(Arabidopsis thaliana); WD-40 repea
Potri.001G049500.1	Potri.001G049500	3763184	3764758
Potri.001G049600.1	Potri.001G049600	3772319	3774197
Potri.001G049700.1	Potri.001G049700	3781406	3782606
Potri.001G049800.1	Potri.001G049800	3789466	3794034	similar to PUTATIVE TYPE 1 MEMBRANE PROTEIN; [ co-ortholog (1of2) of At3g24160, ]
Potri.001G049900.5	Potri.001G049900	3795433	3797816	similar to peptidoglycan-binding domain-containing protein; similar to spore cortex-lytic enzyme prepeptide (GI:1644192) (Bacillus cereus); [ ortholog of At4g13670,]

## Sheet: Sal 2.1
Transcript Name	Gene Name	Gene Start (bp)	Gene End (bp)	Description
Potri.002G084500.1	Potri.002G084500	5923018	5927622	similar to glucose-6-phosphate/phosphate translocator-related; similar to glucose 6 phosphate/phosphate translocators from Pisum sativum) GI:2997591; similar to (Mesembryanthemum crystallinum) GI:9295277; similar to (Solanum tuberosum) GI:2997593; [ ortho
Potri.002G084700.4	Potri.002G084700	5937540	5944262	similar to expressed protein in Arabidopsis thaliana; [ ortholog of At1g77620,]
Potri.002G084900.2	Potri.002G084900	5959622	5962330	similar to expressed protein in Arabidopsis thaliana; [ co-ortholog (1of2) of At1g44770, ]
Potri.002G085000.5	Potri.002G085000	5965768	5969867	similar to expressed protein in Arabidopsis thaliana; similar to expression supported by MPSS; [ co-ortholog (1of2) of At4g08310, At1g44780, ]
Potri.002G085100.3	Potri.002G085100	5971700	5974148	nodulin MtN21 family protein; similar to MtN21 GI:2598575 (root nodule development) from (Medicago truncatula); [ ortholog of At1g21890,]
Potri.002G085200.1	Potri.002G085200	5984101	5987040	similar to expressed protein in Arabidopsis thaliana; similar to hypothetical protein ssr1391 - Synechocystis sp. (strain PCC 6803); similar to PIR2:S75571; [ co-ortholog (2of2) of At4g08280, ]
Potri.002G085300.1	Potri.002G085300	5989931	5994202	emp24/gp25L/p24 family protein; similar to SP|O35587|Transmembrane protein Tmp21 precursor 21 (kDa Transmembrane trafficking protein {Mesocricetus) {auratus} ; [ co-ortholog (3of3) of At1g21900, At1g57620, At1g09580, ]
Potri.002G085400.1	Potri.002G085400	5996886	6000377	(M=2) K01436 - amidohydrolase [EC:3.5.1.-]
Potri.002G085600.1	Potri.002G085600	6015580	6016669	similar to AP2 domain-containing transcription factor TINY; putative; similar to AP2 domain containing protein; similar to TINY (GP:1246403) (Arabidopsis thaliana); [ co-ortholog (1of3) of At1g44830, ]
Potri.002G085700.1	Potri.002G085700	6024689	6025787
Potri.002G085800.2	Potri.002G085800	6027399	6029746	zinc finger (C3HC4-type RING finger) family protein; similar to C3HC4 type (RING finger); [ ortholog of At1g60360,]
Potri.002G085900.1	Potri.002G085900	6040544	6043256	similar to MORN (Membrane Occupation and Recognition Nexus) repeat-containing protein /phosphatidylinositol-4-phosphate 5-kinase-related; similar to low similarity to phosphatidylinositol-4-phosphate 5-kinase AtPIP5K1 (Arabidopsis thaliana) GI:3702691; [
Potri.002G086000.1	Potri.002G086000	6051229	6053845	(M=3) PTHR11751//PTHR11751:SF125 - SUBGROUP I AMINOTRANSFERASE RELATED // SUBFAMILY NOT NAMED
Potri.002G086100.1	Potri.002G086100	6063356	6064879	scarecrow transcription factor family protein; similar to SCARECROW - Arabidopsis thaliana; similar to PID:g1497987; [ co-ortholog (1of3) of At4g08250, ]
Potri.002G086200.1	Potri.002G086200	6073143	6074127	similar to expressed protein in Arabidopsis thaliana; similar to expressed protein in Arabidopsis thaliana; [ ortholog of At4g08240,]
Potri.002G086300.2	Potri.002G086300	6074265	6075629	similar to expressed protein in Arabidopsis thaliana; similar to expressed protein in Arabidopsis thaliana; [ ortholog of At3g42150,At1g21930,]
Potri.002G086400.2	Potri.002G086400	6079145	6084653
Potri.002G086600.3	Potri.002G086600	6108466	6110751
Potri.002G086800.1	Potri.002G086800	6116908	6120692	camphor resistance CrcB family protein; [ co-ortholog (2of2) of At2g41705, ]
Potri.002G086900.1	Potri.002G086900	6126306	6127650	(M=5) PTHR11544 - COLD SHOCK DOMAIN CONTAINING PROTEINS
Potri.002G087000.2	Potri.002G087000	6134263	6137820	similar to amino acid permease; putative; similar to AUX1 (regulator of root gravitropism; similar to putative permease) GI:1531758 GB:CAA67308 from (Arabidopsis thaliana); [ co-ortholog (1of2) of At1g77690, ]
Potri.002G087200.2	Potri.002G087200	6151152	6155012
Potri.002G087300.2	Potri.002G087300	6164091	6172427
Potri.002G087600.2	Potri.002G087600	6191422	6194822	protein kinase family protein; similar to protein kinase domain containing protein; [ co-ortholog (1of3) of At1g77720, ]
Potri.002G087700.1	Potri.002G087700	6195685	6201787	(M=2) PTHR12835 - BIOTIN PROTEIN LIGASE
Potri.002G088000.1	Potri.002G088000	6218233	6227882	oxysterol-binding family protein; similar to SWH1 (Saccharomyces cerevisiae) GI:402658; [ co-ortholog (1of3) of At2g31020, At2g31030, At4g08180, ]
Potri.002G088100.1	Potri.002G088100	6238802	6244174	similar to putative phosphatidylinositol-4-phosphate 5-kinase mRNA; similar to 1-phosphatidylinositol-4-phosphate 5-kinase; putative; similar to PIP kinase; putative; similar to PtdIns(4)P-5-kinase; putative; similar to diphosphoinositide kinase; putative
Potri.002G088400.1	Potri.002G088400	6277023	6281166	(M=3) PTHR10871:SF1 - 30S RIBOSOMAL PROTEIN S13
Potri.002G088600.1	Potri.002G088600	6300384	6304858	similar to ORF. [ORG:Psophocarpus tetragonolobus]; [ ortholog of At1g77760,AAA80564,]
Potri.002G088700.2	Potri.002G088700	6308471	6312418
Potri.002G088900.1	Potri.002G088900	6315414	6320661	similar to putative mitogen-activated protein kinase 1. [ORG:Medicago sativa]; [ co-ortholog (2of2) of CAE00640, At4g08500, ]
Potri.002G089000.1	Potri.002G089000	6325273	6325455	(M=2) K12120 - phytochrome A
Potri.002G089100.2	Potri.002G089100	6327228	6332756	similar to expressed protein in Arabidopsis thaliana; [ co-ortholog (1of3) of At1g36990, At4g08510, ]
Potri.002G089400.2	Potri.002G089400	6348948	6365332
Potri.002G089600.1	Potri.002G089600	6373548	6375057
Potri.002G089700.1	Potri.002G089700	6381116	6383898	(M=3) PF02204 - Vacuolar sorting protein 9 (VPS9) domain
Potri.002G089800.5	Potri.002G089800	6385370	6389382	galactosyltransferase family protein; [ co-ortholog (1of2) of At1g22015, At1g77810, ]
Potri.002G089900.1	Potri.002G089900	6401227	6405838	(M=6) PF02362//PF06507 - B3 DNA binding domain // Auxin response factor
Potri.002G090000.2	Potri.002G090000	6409788	6412471
Potri.002G090100.1	Potri.002G090100	6412507	6414618
Potri.002G090200.1	Potri.002G090200	6414871	6420025	similar to glycine hydroxymethyltransferase; putative; similar to serine hydroxymethyltransferase; putative; similar to serine/threonine aldolase; putative; similar to serine hydroxymethyltransferase (Chlamydomonas reinhardtii) GI:17066746; [ co-ortholog
Potri.002G090300.1	Potri.002G090300	6420696	6422829	similar to hypothetical protein; [ co-ortholog (1of2) of At1g77855, At1g22030, ]
Potri.002G090400.1	Potri.002G090400	6438121	6440741	similar to KOMPEITO; [ ortholog of At1g77860,]
Potri.002G090600.2	Potri.002G090600	6446764	6449242	similar to DNAJ heat shock N-terminal domain-containing protein; similar to J-Domain (Residues 1-77) Of The Escherichia Coli N-Terminal Fragment (Residues 1-104) Of The Molecular Chaperone Dnaj GI:5542126; similar to DNAJ heat shock N; [ ortholog of At1g7
Potri.002G090700.4	Potri.002G090700	6452920	6458501	similar to Transcription factor TGA7 (AtbZIP50).; [ co-ortholog (2of2) of At1g22070, At1g77920, ]
Potri.002G090900.1	Potri.002G090900	6471338	6477328	similar to expressed protein in Arabidopsis thaliana; [ ortholog of At4g08540,At1g77890,]
Potri.002G091000.2	Potri.002G091000	6478390	6481784
Potri.002G091100.1	Potri.002G091100	6486739	6488539	(M=613) PF01535 - PPR repeat
Potri.002G091300.2	Potri.002G091300	6498146	6501210	similar to expressed protein in Arabidopsis thaliana; [ ortholog of At1g36310,]
Potri.002G091400.3	Potri.002G091400	6504011	6507923
Potri.002G091500.1	Potri.002G091500	6510254	6514459	(M=4) 2.6.1.83 - LL-diaminopimelate aminotransferase.
Potri.002G091700.1	Potri.002G091700	6529787	6540823	(M=13) KOG0978 - E3 ubiquitin ligase involved in syntaxin degradation
Potri.002G091800.1	Potri.002G091800	6541365	6544162	(M=103) PF00240 - Ubiquitin family
Potri.002G091900.1	Potri.002G091900	6546104	6548910	(M=17) PF00646//PF01344 - F-box domain // Kelch motif
Potri.002G092100.3	Potri.002G092100	6562595	6566106
Potri.002G092200.1	Potri.002G092200	6570956	6572016	(M=6) PTHR22814//PTHR22814:SF34 - COPPER TRANSPORT PROTEIN ATOX1-RELATED // SUBFAMILY NOT NAMED
Potri.002G092300.1	Potri.002G092300	6574045	6577361	(M=57) PTHR11945:SF19 - MADS BOX PROTEIN
Potri.002G092400.1	Potri.002G092400	6577833	6582212	similar to Low affinity sulphate transporter 3. [ORG:Stylosanthes hamata]; [ ortholog of At1g77990,P53393,]
Potri.002G092600.2	Potri.002G092600	6609892	6613667
Potri.002G092700.1	Potri.002G092700	6615039	6628944	similar to acetyl-CoA carboxylase. [ORG:Glycine max]; [ co-ortholog (1of2) of T07081, At1g36180, AAK59803, AAB42144, AAB63199, At1g36160, T09538, AAA81579, AAK59802, T07084, AAA81578, AAA75528, ]
Potri.002G092800.1	Potri.002G092800	6637717	6638917	(M=77) PF00234 - Protease inhibitor/seed storage/LTP family
Potri.002G093000.1	Potri.002G093000	6659729	6663001	(M=5) PTHR10551 - FASCIN
Potri.002G093100.2	Potri.002G093100	6666471	6668040	pollen Ole e 1 allergen and extensin family protein; similar to Encodes a protein; similar to expressed in leaves; similar to with similarity to pollen allergens.; [ co-ortholog (2of2) of At4g08685, ]
Potri.002G093300.1	Potri.002G093300	6675726	6679967	(M=3) PTHR11931 - PHOSPHOGLYCERATE MUTASE
Potri.002G093400.2	Potri.002G093400	6682140	6687245
Potri.002G093500.1	Potri.002G093500	6692301	6700964	(M=18) PTHR10887:SF27 - TRNA-SPLICING ENDONUCLEASE POSITIVE EFFECTOR-RELATED
Potri.002G093700.1	Potri.002G093700	6710844	6711539
Potri.002G093800.1	Potri.002G093800	6712589	6715492	(M=2) PTHR13315 - METALLO PHOSPHOESTERASE RELATED
Potri.002G094000.4	Potri.002G094000	6722714	6727414	glycosyl hydrolase family 3 protein; similar to xylosidase GI:2102655 from (Aspergillus niger); [ co-ortholog (1of4) of At1g78060, ]
Potri.002G094500.2	Potri.002G094500	6794197	6796721
Potri.002G094600.1	Potri.002G094600	6809739	6811537
Potri.002G094700.1	Potri.002G094700	6817567	6820006
Potri.002G094800.1	Potri.002G094800	6820012	6823033	(M=48) PTHR22904 - TPR REPEAT CONTAINING PROTEIN
Potri.002G095100.2	Potri.002G095100	6847397	6851457
Potri.002G095200.1	Potri.002G095200	6861321	6861808
Potri.002G095400.1	Potri.002G095400	6867453	6872132	(M=8) PTHR12537:SF13 - PUMILIO-RELATED
Potri.002G095600.1	Potri.002G095600	6872799	6875338	similar to ANNEXIN 1; similar to ANNEXIN ARABIDOPSIS 1; [ ortholog of At1g35720,]
Potri.002G095900.1	Potri.002G095900	6896477	6901167	similar to hexose transport protein. [ORG:Betula pendula]; [ co-ortholog (1of2) of AAD45934, T10149, At1g34580, AAA79768, CAD31120, ]
Potri.002G096000.1	Potri.002G096000	6902121	6904766	similar to hexose transport protein. [ORG:Betula pendula]; [ co-ortholog (2of2) of AAD45934, T10149, At1g34580, AAA79768, CAD31120, ]
Potri.002G096100.1	Potri.002G096100	6910414	6911590	similar to expressed protein in Arabidopsis thaliana; [ co-ortholog (2of2) of At1g22250, At1g78170, ]
Potri.002G096300.1	Potri.002G096300	6928121	6935845	(M=6) PTHR23160 - MYOSIN HEAVY CHAIN-RELATED
Potri.002G096400.1	Potri.002G096400	6951047	6958779
Potri.002G096500.4	Potri.002G096500	6964332	6967510	similar to expressed protein in Arabidopsis thaliana; [ co-ortholog (1of2) of At1g34630, ]
Potri.002G096700.2	Potri.002G096700	6970795	6971784
Potri.002G097100.1	Potri.002G097100	7006344	7007391
Potri.002G097300.1	Potri.002G097300	7012394	7013457
Potri.002G097400.2	Potri.002G097400	7021468	7023473	similar to hydrolase; alpha/beta fold family protein; similar to low similarity to hydrolases from Rhodococcus sp. EtbD2 GI:3273241; similar to EtbD1 GI:3273239; similar to alpha/beta fold family; [ ortholog of At1g78210,]
Potri.002G097600.1	Potri.002G097600	7028656	7031536	(M=19) PTHR18929 - PROTEIN DISULFIDE ISOMERASE
Potri.002G097700.2	Potri.002G097700	7033268	7039973	similar to DNA-binding protein-related; similar to DNA-binding protein-related; [ co-ortholog (1of2) of At1g22310, ]
Potri.002G097800.1	Potri.002G097800	7044092	7047496	(M=6) PTHR10588:SF49 - LEUCINE RICH REPEAT FAMILY PROTEIN
Potri.002G098000.2	Potri.002G098000	7050445	7057275
Potri.002G098100.1	Potri.002G098100	7075164	7079333	(M=11) KOG0149 - Predicted RNA-binding protein SEB4 (RRM superfamily)
Potri.002G098200.1	Potri.002G098200	7083527	7084511	(M=43) PTHR10593 - SERINE/THREONINE-PROTEIN KINASE RIO
Potri.002G098300.1	Potri.002G098300	7091678	7093570	(M=238) PTHR11926:SF15 - UDP-GLUCOSYLTRANSFERASE
Potri.002G098700.1	Potri.002G098700	7121730	7123544	(M=23) PF04674 - Phosphate-induced protein 1 conserved region
Potri.002G099400.1	Potri.002G099400	7164648	7174950	(M=2) PTHR12480:SF5 - HISTONE ARGININE DEMETHYLASE PSR
Potri.002G099500.4	Potri.002G099500	7175763	7177067
Potri.002G099600.2	Potri.002G099600	7181130	7183206
Potri.002G099700.1	Potri.002G099700	7187720	7190729	similar to serine/threonine protein kinase; putative; similar to serine/threonine protein kinase; putative; [ co-ortholog (1of2) of At1g78290, ]
Potri.002G099800.1	Potri.002G099800	7201667	7204267	similar to 14-3-3 protein 32kDa endonuclease. [ORG:Cucurbita pepo]; [ co-ortholog (2of2) of At4g09000, At1g78300, 2107305A, CAB42546, P42653, AAA85817, At1g35160, CAA88415, CAA53700, ]
	Sal 2.1	7218921
Potri.002G100000.2	Potri.002G100000	7219280	7225097
Potri.002G100100.1	Potri.002G100100	7225353	7227067	(M=35) PTHR12565:SF7 - BASIC HELIX-LOOP-HELIX (BHLH) FAMILY PROTEIN
Potri.002G100300.1	Potri.002G100300	7228461	7232397	(M=3) 6.1.1.11 - Serine--tRNA ligase.
Potri.002G100400.2	Potri.002G100400	7232763	7237093
Potri.002G100700.3	Potri.002G100700	7271082	7277039
Potri.002G100800.3	Potri.002G100800	7280965	7290046
Potri.002G100900.3	Potri.002G100900	7293105	7303187	similar to isoamylase; putative; similar to starch debranching enzyme; putative; similar to isoamylase isoform 3 (Solanum tuberosum) GI:27728149; similar to isoamylase (Oryza sativa) GI:3252794; [ ortholog of At4g09020,]
Potri.002G101100.1	Potri.002G101100	7306342	7307101
Potri.002G101300.1	Potri.002G101300	7320271	7321432	similar to plastocyanin-like domain-containing protein; [ ortholog of At1g22480,]
Potri.002G101500.3	Potri.002G101500	7329856	7331816
Potri.002G101600.1	Potri.002G101600	7340799	7342536
Potri.002G101800.1	Potri.002G101800	7346787	7349028	zinc finger (C3HC4-type RING finger) family protein; similar to C3HC4 type (RING finger); similar to GI:4928397 from (Arabidopsis thaliana) (Plant Mol. Biol. 40 (4); similar to 579-590 (1999)); [ ortholog of At1g72220,]
Potri.002G102100.4	Potri.002G102100	7376142	7379655
Potri.002G102200.1	Potri.002G102200	7392307	7393351
Potri.002G102300.1	Potri.002G102300	7395296	7397458
Potri.002G102500.1	Potri.002G102500	7403112	7405385	(M=2) PTHR22778 - OVARIAN CANCER GENE-2 PROTEIN-RELATED
Potri.002G102600.1	Potri.002G102600	7407003	7415647	similar to pyridoxamine 5'-phosphate oxidase-related; weakly similar to Pyridoxamine 5''-phosphate oxidase (EC 1.4.3.5) (PNP/PMP oxidase) (PNPOx). (Swiss-Prot:P28225) (Shigella flexneri); similar to pyridoxamine 5'-phosphate oxidase-related; similar to co
Potri.002G102700.1	Potri.002G102700	7423681	7427320	(M=2) PTHR23125//PTHR23125:SF102 - F-BOX/LEUCINE RICH REPEAT PROTEIN // SUBFAMILY NOT NAMED
Potri.002G103100.1	Potri.002G103100	7458979	7465110	(M=2) PTHR15574:SF6 - WD AND TETRATRICOPEPTIDE REPEAT PROTEIN 1
Potri.002G103300.1	Potri.002G103300	7469630	7470736	similar to expressed protein in Arabidopsis thaliana; [ co-ortholog (2of2) of At5g50010, ]
Potri.002G103400.1	Potri.002G103400	7470959	7471335
Potri.002G103500.2	Potri.002G103500	7494177	7497421	similar to cyclin d2. [ORG:Glycine max]; [ ortholog of At2g22490,AAS13370,]
Potri.002G103600.1	Potri.002G103600	7508631	7510748	(M=613) PF01535 - PPR repeat
Potri.002G103700.1	Potri.002G103700	7511035	7514668	similar to copper-binding protein (CUTA); similar to copper-binding protein CUTA GI:12963361 from (Arabidopsis thaliana); similar to copper-binding protein (CUTA); similar to copper-binding protein CUTA G; [ ortholog of At2g33740,]
Potri.002G103900.2	Potri.002G103900	7521555	7524739
Potri.002G104100.1	Potri.002G104100	7539586	7549809
Potri.002G104200.4	Potri.002G104200	7550979	7554145	similar to expressed protein in Arabidopsis thaliana; similar to unknown protein (pir||T05575||; similar to expressed protein in Arabidopsis thaliana; similar to unknown protein (pir||T05575||; similar to expressed protein in Arabidopsis thaliana; similar
Potri.002G104300.1	Potri.002G104300	7561384	7573501	similar to pleckstrin homology (PH) domain-containing protein-related; similar to RhoGAP domain-containing protein; [ co-ortholog (1of2) of At4g24580, ]
Potri.002G104400.2	Potri.002G104400	7574003	7576068	mitochondrial substrate carrier family protein; [ co-ortholog (1of2) of At2g22500, ]
Potri.002G104600.1	Potri.002G104600	7585805	7587686	similar to chloroplast nucleoid DNA-binding protein-related; similar to CND41; similar to chloroplast nucleoid DNA binding protein (GI:2541876) (Nicotiana tabacum); [ ortholog of At1g09750,]
Potri.002G105000.1	Potri.002G105000	7622740	7624281	(M=39) PF03479 - Domain of unknown function (DUF296)
Potri.002G105100.3	Potri.002G105100	7637718	7643338	clathrin adaptor complexes medium subunit family protein; clathrin adaptor complexes medium subunit family protein; [ ortholog of At4g24550,]
Potri.002G105400.2	Potri.002G105400	7668156	7669380	similar to Hypothetical protein At5g64816 precursor.; [ ortholog of At5g64816,]
Potri.002G105600.1	Potri.002G105600	7686995	7698436	(M=9) PTHR11945:SF75 - SVP (SHORT VEGETATIVE PHASE), TRANSCRIPTION FACTOR
Potri.002G105700.1	Potri.002G105700	7701376	7709940	Ulp1 protease family protein; similar to low similarity to SP|Q9GZR1 SUMO-1-specific protease 1 (EC 3.4.22.-) (Sentrin-specific protease SENP6) (Protease FKSG6) {Homo sapiens}; similar to C-terminal catalytic domain; [ co-ortholog (1of2) of At1g09730, ]
Potri.002G105800.1	Potri.002G105800	7713559	7717519	similar to expressed protein in Arabidopsis thaliana; similar to previously annotated as 'PsRT17-1 like protein' based on similarity to PsRT17-1 (GP:1778376) (Pisum sativum) which was based upon si; [ co-ortholog (1of3) of At4g24530, ]
Potri.002G105900.1	Potri.002G105900	7717081	7724039	(M=14) PF00924 - Mechanosensitive ion channel
Potri.002G106100.1	Potri.002G106100	7749508	7753716	similar to chromosome-associated kinesin-related; weakly similar to chromosome-associated kinesin KIF4A (Chromokinesin) (Swiss-Prot:P33174) (Mus musculus); [ ortholog of At5g33300,]
Potri.002G106200.2	Potri.002G106200	7753929	7757928
Potri.002G106300.2	Potri.002G106300	7760475	7764168	similar to expressed protein in Arabidopsis thaliana; similar to expressed protein in Arabidopsis thaliana; [ ortholog of At4g38060,]
Potri.002G106400.1	Potri.002G106400	7765190	7768874	kinase interacting family protein; similar to kinase interacting protein 1 (GI:13936326) (Petunia integrifolia); [ ortholog of At1g09720,At1g58210,]
Potri.002G106700.1	Potri.002G106700	7784577	7784937	(M=11) K03046 - DNA-directed RNA polymerase subunit beta'
Potri.002G106800.1	Potri.002G106800	7789967	7793511	similar to leucine-rich repeat transmembrane protein kinase; putative; similar to A. thaliana receptor-like protein kinase (gb|RLK5_ARATH|ESTs). gb|ATTS0475 ; similar to gb|ATTS4362 come from this gene isoform contains a TG acceptor site at intron.; simil
Potri.002G107000.1	Potri.002G107000	7816383	7817179
Potri.002G107200.1	Potri.002G107200	7829783	7831956	similar to MATE efflux protein-related; similar to ZF14 mRNA; [ ortholog of At1g58340,]
Potri.002G107300.2	Potri.002G107300	7856762	7860170	glycosyl transferase family 43 protein; similar to Galactosylgalactosylxylosylprotein 3-beta-glucuronosyltransferase 1; similar to Rattus norvegicus (SP|O35789); similar to Homo sapiens (SP|Q9P2W7); similar to glycosyl transfe; [ ortholog of At1g27600,]
Potri.002G107400.2	Potri.002G107400	7864319	7880718
Potri.002G107600.1	Potri.002G107600	7891498	7893249	similar to expressed protein in Arabidopsis thaliana; similar to gb|AF151884|CGI 126-protein from Homo sapiens EST. gb|Z18048 comes|from this gene ; [ ortholog of At1g27530,]
Potri.002G107700.2	Potri.002G107700	7894826	7901683	similar to Phosphoenolpyruvate carboxykinase [ATP] (EC 4.1.1.49) (PEP carboxykinase) (Phosphoenolpyruvate carboxylase) (PEPCK).; [ co-ortholog (2of2) of At4g37870, ]
Potri.002G108000.2	Potri.002G108000	7944430	7949425	similar to auxin-responsive protein; similar to indoleacetic acid-induced protein 8 (IAA8); similar to SP|Q38826|Auxin responsive-protein IAA8 Indoleacetic (acid induced-protein 8 {Arabidopsis) {thaliana} ; similar to auxin-responsive protein; similar to
Potri.002G108100.1	Potri.002G108100	7963937	7965903
Potri.002G108500.1	Potri.002G108500	7996054	7999614	(M=3) KOG4754 - Predicted phosphoglycerate mutase
Potri.002G108600.6	Potri.002G108600	8004917	8007360	similar to unknown. [ORG:Glycine max]; [ co-ortholog (1of2) of AAG38146, AAG38145, AAG38144, ]
Potri.002G108900.1	Potri.002G108900	8017230	8021230	(M=3) PF07173 - Protein of unknown function (DUF1399)
Potri.002G109000.2	Potri.002G109000	8024667	8029976
Potri.002G109200.2	Potri.002G109200	8032366	8038831
Potri.002G109400.1	Potri.002G109400	8044783	8045539
Potri.002G109500.1	Potri.002G109500	8047541	8050082	(M=613) PF01535 - PPR repeat
Potri.002G109600.1	Potri.002G109600	8069232	8073548	(M=5) PTHR11945:SF96 - AGL21 (AGAMOUS-LIKE 21), TRANSCRIPTION FACTOR
Potri.002G109800.1	Potri.002G109800	8101675	8105350	similar to TRAF-type zinc finger-related; similar to TNF receptor associated factor 4 (GI:7274404) (Mus musculus) (GI:7274404); similar to Cysteine rich motif Associated to Ring and Traf domains protein (mCART1)(GI:1041; [ ortholog of At1g09920,]
Potri.002G110100.1	Potri.002G110100	8114529	8120525	(M=11) PF06045 - Rhamnogalacturonate lyase family
Potri.002G110200.2	Potri.002G110200	8124608	8128838
Potri.002G110300.1	Potri.002G110300	8130507	8134559	(M=11) PF06045 - Rhamnogalacturonate lyase family
Potri.002G110500.2	Potri.002G110500	8158621	8162162
Potri.002G110600.1	Potri.002G110600	8165053	8171552	similar to kinesin motor protein-related; [ co-ortholog (1of2) of At2g22610, ]
Potri.002G110700.3	Potri.002G110700	8174690	8192679	similar to SABRE; [ co-ortholog (1of2) of At1g58250, At5g49680, At5g49670, ]
Potri.002G110800.2	Potri.002G110800	8198186	8202597
Potri.002G111000.1	Potri.002G111000	8214553	8242202	(M=3) KOG1787 - Kinase A-anchor protein Neurobeachin and related BEACH and WD40 repeat proteins
Potri.002G111100.1	Potri.002G111100	8265325	8269845
Potri.002G111400.1	Potri.002G111400	8301354	8304069	(M=8) PTHR11207 - RIBONUCLEASE III
Potri.002G111500.1	Potri.002G111500	8304414	8306955
Potri.002G111600.3	Potri.002G111600	8310627	8312899
Potri.002G111900.1	Potri.002G111900	8352531	8355119	(M=8) KOG1376 - Alpha tubulin
Potri.002G112000.1	Potri.002G112000	8355443	8356904	(M=2) 2.7.1.17 - Xylulokinase.
Potri.002G112100.3	Potri.002G112100	8364143	8371928	similar to amino acid transport protein AAP2 - castor bean (fragment). [ORG:Ricinus communis]; [ ortholog of T09840,At1g10010,At1g58360,]
Potri.002G112300.3	Potri.002G112300	8385148	8387846
Potri.002G112800.3	Potri.002G112800	8410318	8412812
Potri.002G112900.1	Potri.002G112900	8419981	8421566
Potri.002G113000.3	Potri.002G113000	8422642	8426254	similar to expressed protein in Arabidopsis thaliana; similar to non-consensus GC donor splice site at exon boundary 21576; [ ortholog of At1g10040,]
Potri.002G113100.2	Potri.002G113100	8432852	8436621
Potri.002G113300.1	Potri.002G113300	8461980	8468320	similar to kn1-like protein. [ORG:Malus x domestica]; [ ortholog of AAK95645,At4g08150,CAA96511,]
Potri.002G113500.1	Potri.002G113500	8485864	8486427	(M=5) PTHR11825:SF2 - BRANCHED-CHAIN AMINO ACID AMINOTRANSFERASE
Potri.002G113700.2	Potri.002G113700	8507669	8509222
Potri.002G113800.1	Potri.002G113800	8517988	8525919	similar to early-responsive to dehydration protein-related; similar to ERD protein-related; similar to low similarity to ERD4 protein (early-responsive to dehydration stress) (Arabidopsis thaliana) GI:15375406; similar to RXW8 mRNA; [ ortholog of At1g5852

## Sheet: Sal 3.1
Transcript Name	Gene Name	Gene Start (bp)	Gene End (bp)	Description
Potri.003G142400.1	Potri.003G142400	15905704	15912016	(M=9) PTHR13301//PTHR13301:SF24 - X-BOX TRANSCRIPTION FACTOR-RELATED
Potri.003G142500.2	Potri.003G142500	15916515	15922418
Potri.003G142600.2	Potri.003G142600	15925042	15927543
Potri.003G142700.2	Potri.003G142700	15933701	15937260	similar to 26S proteasome non-ATPase regulatory subunit; putative; similar to Swiss-Prot:P48556 26S proteasome non-ATPase regulatory subunit 8 (26S proteasome regulatory subunit S14) (p31) (Homo sapiens); [ co-ortholog (1of2) of At1g64520, At5g42040, ]
Potri.003G142800.2	Potri.003G142800	15938689	15941990
Potri.003G142900.1	Potri.003G142900	15948346	15951617	similar to HUA ENHANCER 3; [ co-ortholog (2of2) of At5g63610, ]
Potri.003G143000.2	Potri.003G143000	15956639	15961852	similar to RWP-RK domain-containing protein; similar to nodule inception protein (Lotus japonicus) GI:6448579; [ co-ortholog (1of2) of At1g64530, ]
Potri.003G143300.1	Potri.003G143300	15976214	15977223
Potri.003G143400.1	Potri.003G143400	15987889	15988592
Potri.003G143500.1	Potri.003G143500	15988469	15993711	(M=11) 3.2.1.2 - Beta-amylase.
Potri.003G143600.2	Potri.003G143600	16000959	16004484	similar to BiP isoform A. [ORG:Glycine max]; [ co-ortholog (2of3) of AAK21920, T06598, AAA81954, CAB72128, AAA81953, BAA76421, T06357, At5g42020, CAC14168, AAA81956, At5g28540, ]
Potri.003G143700.5	Potri.003G143700	16004960	16010823	carbon-nitrogen hydrolase family protein; similar to low similarity to SP|P71911 Glutamine-dependent NAD(+) synthetase (EC 6.3.5.1) {Mycobacterium tuberculosis}; similar to carbon-nitrogen family; [ co-ortholog (1of2) of At1g55090, ]
Potri.003G143900.1	Potri.003G143900	16023685	16027982	(M=4) 3.2.1.28 - Alpha,alpha-trehalase.
Potri.003G144000.1	Potri.003G144000	16031147	16035165	(M=4) 3.2.1.28 - Alpha,alpha-trehalase.
Potri.003G144100.1	Potri.003G144100	16048596	16051065	short-chain dehydrogenase/reductase (SDR) family protein; [ co-ortholog (2of2) of At1g64590, ]
Potri.003G144300.1	Potri.003G144300	16061768	16063180	(M=213) PTHR10641 - MYB-LIKE DNA-BINDING PROTEIN MYB
Potri.003G144400.3	Potri.003G144400	16066642	16071114
Potri.003G144500.1	Potri.003G144500	16086386	16088714	(M=45) PF02701 - Dof domain, zinc finger
Potri.003G144800.1	Potri.003G144800	16098092	16098364
Potri.003G144900.1	Potri.003G144900	16116190	16121034	similar to expressed protein in Arabidopsis thaliana; similar to cDNA bHLH transcription factor (bHLH epsilon gene) GI:32563003; [ co-ortholog (1of2) of At1g64625, ]
Potri.003G145100.1	Potri.003G145100	16131437	16134125	(M=2) PTHR15555 - ZINC FINGER HIT DOMAIN CONTAINING PROTEIN 2 (PROTEIN FON)-RELATED
Potri.003G145300.1	Potri.003G145300	16142854	16146170	protein kinase family protein; similar to protein kinase domain containing protein; Encodes a member of the WNK family 9 members in all of protein; similar to the structural design of which is clearly distinct from those of other known protein kinases; si
Potri.003G145400.1	Potri.003G145400	16148675	16149356	similar to Yippee-like protein At4g27740.; [ co-ortholog (4of5) of At4g27740, ]
Potri.003G145600.1	Potri.003G145600	16157323	16160818	(M=4) PTHR24003//PTHR24003:SF315 - MAJOR FACILITATOR SUPERFAMILY DOMAIN-CONTAINING PROTEIN-RELATED // SUBFAMILY NOT NAMED
Potri.003G145700.1	Potri.003G145700	16163964	16165301	(M=2) PF03328 - HpcH/HpaI aldolase/citrate lyase family
Potri.003G145900.1	Potri.003G145900	16167262	16171040	(M=2) PTHR11215 - METAL DEPENDENT HYDROLASE - RELATED
Potri.003G146000.1	Potri.003G146000	16179171	16188448	(M=9) PTHR24361//PTHR24361:SF72 - MITOGEN-ACTIVATED KINASE KINASE KINASE
Potri.003G146100.1	Potri.003G146100	16189116	16191580	similar to expressed protein in Arabidopsis thaliana; [ co-ortholog (1of2) of At5g41960, ]
Potri.003G146200.2	Potri.003G146200	16193345	16199031
Potri.003G146300.1	Potri.003G146300	16203166	16206849	(M=4) PTHR22957:SF31 - GTPASE ACTIVATOR PROTEIN OF RAB-LIKE SMALL GTPASES-LIKE PROTEIN
Potri.003G146500.3	Potri.003G146500	16218285	16222338
Potri.003G146700.1	Potri.003G146700	16229434	16229655	(M=21) PF04770 - ZF-HD protein dimerisation region
Potri.003G146800.1	Potri.003G146800	16232280	16235019	(M=202) KOG0156 - Cytochrome P450 CYP2 subfamily
Potri.003G146900.1	Potri.003G146900	16245976	16251703	similar to RNA polymerase II mediator complex protein-related; similar to SP|P87310|RNA polymerase 2 mediator complex protein nut2 {Schizosaccharomyces {pombe} ; [ co-ortholog (2of3) of At1g26665, At5g41910, ]
Potri.003G147100.1	Potri.003G147100	16251800	16252351
Potri.003G147200.1	Potri.003G147200	16252391	16252996	(M=27) PF00046//PF02183 - Homeobox domain // Homeobox associated leucine zipper
Potri.003G147400.1	Potri.003G147400	16280362	16284283	(M=2) PTHR10992:SF217 - HYDROLASE, ALPHA/BETA FOLD FAMILY PROTEIN
Potri.003G147500.1	Potri.003G147500	16292868	16293168
Potri.003G147600.2	Potri.003G147600	16294404	16297074
Potri.003G147700.1	Potri.003G147700	16299298	16301690	(M=5) PTHR21229:SF2 - LUNG SEVEN TRANSMEMBRANE RECEPTOR
Potri.003G147800.1	Potri.003G147800	16302859	16303860
Potri.003G147900.1	Potri.003G147900	16306106	16306888	similar to expressed protein in Arabidopsis thaliana; [ co-ortholog (2of2) of At1g64690, ]
Potri.003G148000.1	Potri.003G148000	16311823	16319927	(M=5) PTHR24420//PTHR24420:SF469 - LEUCINE-RICH REPEAT RECEPTOR-LIKE PROTEIN KINASE // SUBFAMILY NOT NAMED
Potri.003G148200.1	Potri.003G148200	16323586	16328811	(M=36) PF02705 - K+ potassium transporter
Potri.003G148300.1	Potri.003G148300	16335944	16338309	(M=13) PTHR23041 - RING FINGER DOMAIN-CONTAINING
Potri.003G148400.2	Potri.003G148400	16341441	16345347
Potri.003G148500.1	Potri.003G148500	16349492	16351298
Potri.003G148600.1	Potri.003G148600	16349654	16352366
Potri.003G148700.2	Potri.003G148700	16354315	16362273
Potri.003G148800.1	Potri.003G148800	16363025	16370216	(M=7) PTHR10026:SF10 - CYCLIN T
Potri.003G148900.1	Potri.003G148900	16371041	16371688	(M=2) PF02507 - Photosystem I reaction centre subunit III
Potri.003G149100.4	Potri.003G149100	16388625	16391184
Potri.003G149200.1	Potri.003G149200	16392004	16394165	(M=12) 3.6.3.1 - Phospholipid-translocating ATPase.
Potri.003G149300.1	Potri.003G149300	16395874	16398727
Potri.003G149400.1	Potri.003G149400	16401470	16401913	(M=170) PF02365 - No apical meristem (NAM) protein
Potri.003G149500.1	Potri.003G149500	16402495	16403352
Potri.003G149800.1	Potri.003G149800	16423327	16426472	similar to disease resistance protein (CC-NBS-LRR class); putative; similar to domain signature CC-NBS-LRR exists; similar to suggestive of a disease resistance protein.; [ co-ortholog (1of3) of At1g53350, ]
Potri.003G149900.1	Potri.003G149900	16428729	16429772	(M=74) PTHR24420//PTHR24420:SF474 - LEUCINE-RICH REPEAT RECEPTOR-LIKE PROTEIN KINASE // SUBFAMILY NOT NAMED
Potri.003G150000.1	Potri.003G150000	16430079	16432916	(M=74) PTHR24420//PTHR24420:SF474 - LEUCINE-RICH REPEAT RECEPTOR-LIKE PROTEIN KINASE // SUBFAMILY NOT NAMED
Potri.003G150300.1	Potri.003G150300	16446774	16447642	(M=78) PF02298 - Plastocyanin-like domain
Potri.003G150500.1	Potri.003G150500	16465066	16468892	(M=4) PTHR22597 - POLYCOMB GROUP PROTEIN
Potri.003G150600.1	Potri.003G150600	16470726	16471567	similar to Oleosin 18.5 kDa.; [ co-ortholog (2of2) of At4g25140, ]
Potri.003G150700.1	Potri.003G150700	16480419	16481852	(M=26) K09286 - EREBP-like factor
Potri.003G150800.1	Potri.003G150800	16494209	16495755	ethylene-responsive element-binding family protein; similar to ethylene responsive element binding factor 5 (AtERF5) (Swiss-Prot:O80341) (Arabidopsis thaliana); [ co-ortholog (2of2) of At5g51190, At5g61600, ]
Potri.003G150900.1	Potri.003G150900	16497201	16497743
Potri.003G151000.1	Potri.003G151000	16497944	16499241	(M=210) PF00847 - AP2 domain
Potri.003G151100.1	Potri.003G151100	16500464	16508102	(M=6) 2.7.1.11 - 6-phosphofructokinase.
Potri.003G151400.2	Potri.003G151400	16520483	16524830
Potri.003G151500.2	Potri.003G151500	16534807	16545194
Potri.003G151700.1	Potri.003G151700	16555309	16560075	similar to endo-1; similar to 4-beta-glucanase. [ORG:Populus tremuloides]; [ co-ortholog (1of3) of BAC22690, AAS45400, At5g49720, At4g24260, ]
Potri.003G151800.1	Potri.003G151800	16563002	16566017	similar to expressed protein in Arabidopsis thaliana; [ co-ortholog (1of2) of At2g02370, ]
Potri.003G151900.1	Potri.003G151900	16576788	16577825
Potri.003G152000.1	Potri.003G152000	16586183	16587233
Potri.003G152100.1	Potri.003G152100	16589852	16590849
Potri.003G152300.2	Potri.003G152300	16611475	16612338
Potri.003G152400.2	Potri.003G152400	16615837	16616908
Potri.003G152600.6	Potri.003G152600	16632099	16639889
Potri.003G152700.2	Potri.003G152700	16643832	16645397
Potri.003G152900.1	Potri.003G152900	16659391	16662079
Potri.003G153000.1	Potri.003G153000	16664421	16664672
Potri.003G153100.1	Potri.003G153100	16665631	16666298
Potri.003G153200.1	Potri.003G153200	16667678	16668947
Potri.003G153300.1	Potri.003G153300	16676048	16676401
Potri.003G153400.1	Potri.003G153400	16680463	16687303
Potri.003G153500.1	Potri.003G153500	16683013	16683822
Potri.003G153600.2	Potri.003G153600	16694905	16696751
Potri.003G153800.4	Potri.003G153800	16701330	16704265
Potri.003G153900.1	Potri.003G153900	16707567	16711975	(M=5) PTHR12725:SF5 - HALOACID DEHALOGENASE-LIKE HYDROLASE DOMAIN CONTAINING 3
Potri.003G154000.1	Potri.003G154000	16736095	16736826
Potri.003G154100.1	Potri.003G154100	16737920	16744954
Potri.003G154300.9	Potri.003G154300	16746509	16747332
Potri.003G154200.1	Potri.003G154200	16746509	16747332
Potri.003G154400.1	Potri.003G154400	16755081	16759746
Potri.003G154500.1	Potri.003G154500	16760811	16765473	haloacid dehalogenase-like hydrolase family protein; similar to low similarity to SP|Q94915 Rhythmically expressed gene 2 protein (DREG-2) {Drosophila melanogaster}; similar to haloacid dehalogenase-l; [ ortholog of At5g44730,]
Potri.003G154600.1	Potri.003G154600	16770373	16772570	similar to CATIONIC AMINO ACID TRANSPORTER 5; [ ortholog of At2g34960,]
Potri.003G154700.1	Potri.003G154700	16774115	16774381
Potri.003G154800.1	Potri.003G154800	16776328	16778478	(M=2) PTHR24015:SF41 - EMB1025 (EMBRYO DEFECTIVE 1025)
Potri.003G154900.1	Potri.003G154900	16780723	16784598	molybdenum cofactor sulfurase family protein; weakly similar to molybdenum cofactor sulfurase (LOS5/ABA3) (Arabidopsis thaliana) GI:15407262; [ ortholog of At1g30910,]
Potri.003G155000.1	Potri.003G155000	16786665	16789533	similar to expressed protein in Arabidopsis thaliana; similar to unknown protein (ref|NP_011731|1.; [ ortholog of At5g44710,]
Potri.003G155100.2	Potri.003G155100	16791050	16797848
Potri.003G155200.2	Potri.003G155200	16801569	16807267	similar to vacuolar sorting receptor; putative; similar to BP-80 vacuolar sorting receptor (Pisum sativum) GI:1737222; [ ortholog of At1g30900,At2g34940,]
Potri.003G155500.1	Potri.003G155500	16826816	16828421	(M=30) PTHR10516 - PEPTIDYL-PROLYL CIS-TRANS ISOMERASE
Potri.003G155600.1	Potri.003G155600	16826922	16830128	(M=613) PF01535 - PPR repeat
Potri.003G155700.1	Potri.003G155700	16835666	16837282	(M=213) PTHR10641 - MYB-LIKE DNA-BINDING PROTEIN MYB
Potri.003G155900.1	Potri.003G155900	16841821	16845834	(M=2) KOG2695 - WD40 repeat protein
Potri.003G156000.1	Potri.003G156000	16852975	16853322
Potri.003G156100.1	Potri.003G156100	16854431	16856060	(M=106) 1.11.1.7 - Peroxidase.
Potri.003G156200.1	Potri.003G156200	16865668	16870420	similar to leucine-rich repeat transmembrane protein kinase; putative; similar to Cf-2.2; similar to Lycopersicon pimpinellifolium; similar to PIR:T10515; [ co-ortholog (1of2) of At4g20140, ]
Potri.003G156300.1	Potri.003G156300	16873951	16874918
Potri.003G156400.1	Potri.003G156400	16880754	16884694	(M=14) PTHR12183 - UNCHARACTERIZED RING ZINC FINGER-CONTAINING PROTEIN
Potri.003G156500.1	Potri.003G156500	16895319	16897296	(M=12) PF03352 - Methyladenine glycosylase
Potri.003G156600.1	Potri.003G156600	16907546	16911078	(M=3) KOG4735 - Extracellular protein with conserved cysteines
Potri.003G156700.1	Potri.003G156700	16918024	16920120
Potri.003G156900.1	Potri.003G156900	16933199	16934979	(M=23) PF00892//PF03151 - EamA-like transporter family // Triose-phosphate Transporter family
Potri.003G157100.1	Potri.003G157100	16953518	16955019	DREPP plasma membrane polypeptide family protein; DREPP plasma membrane polypeptide family protein; [ co-ortholog (1of2) of At4g20260, ]
Potri.003G157400.1	Potri.003G157400	16973408	16976721	(M=2) PF04719 - hTAFII28-like protein conserved region
Potri.003G157600.1	Potri.003G157600	16987269	16987646
Potri.003G157700.2	Potri.003G157700	16991074	16997382	similar to actin-related protein 2/3 complex 34kDa subunit; similar to actin-related protein 2/3 complex 34kDa subunit family; similar to arp2/3 complex 34kDa subunit family; similar to actin-related protein 2/3 complex 34kDa subunit family; similar to ar
Potri.003G157800.1	Potri.003G157800	17002606	17008114	peptidase M50 family protein; sterol-regulatory element binding protein (SREBP) site 2 protease family protein; weakly similar to SP|O54862|Membrane bound-transcription factor site 2 protease EC (3 4.24.Sterol.-) (regulatory-element binding-proteins int ;
Potri.003G158000.2	Potri.003G158000	17040886	17049058
Potri.003G158100.2	Potri.003G158100	17050085	17054515
Potri.003G158200.2	Potri.003G158200	17057005	17059272
Potri.003G158300.1	Potri.003G158300	17060171	17060488	(M=8) PTHR11062//PTHR11062:SF37 - EXOSTOSIN (HEPARAN SULFATE GLYCOSYLTRANSFERASE)-RELATED // SUBFAMILY NOT NAMED
Potri.003G158400.1	Potri.003G158400	17062249	17067256	(M=3) PF07082 - Protein of unknown function (DUF1350)
Potri.003G158500.2	Potri.003G158500	17069004	17074077
Potri.003G158600.1	Potri.003G158600	17075403	17075650
Potri.003G158800.2	Potri.003G158800	17079074	17084283	similar to U2 small nuclear ribonucleoprotein A' (U2 snRNP-A').; [ co-ortholog (1of2) of At1g09760, ]
Potri.003G159000.2	Potri.003G159000	17089360	17092169	similar to Eukaryotic peptide chain release factor subunit 1-2 (eRF1-2) (Eukaryotic release factor 1-2) (Omnipotent suppressor protein 1 homolog 2) (SUP1 homolog 2).; [ co-ortholog (1of3) of At1g12920, At3g26618, ]
Potri.003G159100.1	Potri.003G159100	17095714	17098393	(M=2) K03946 - NADH dehydrogenase (ubiquinone) 1 alpha subcomplex subunit 2
Potri.003G159200.1	Potri.003G159200	17104709	17110322	(M=6) KOG4683 - Uncharacterized conserved protein
Potri.003G159300.2	Potri.003G159300	17110673	17112382
Potri.003G159500.1	Potri.003G159500	17121647	17122806	similar to 60S ribosomal protein L21.; [ co-ortholog (2of2) of At1g09690, At1g09590, ]
Potri.003G159700.3	Potri.003G159700	17130887	17133508	similar to EXGT1. [ORG:Pisum sativum]; [ co-ortholog (2of2) of 1UN1_B, At2g06850, BAC58038, 1UN1_A, 1UMZ_B, CAH18931, BAA34946, ]
Potri.003G159800.1	Potri.003G159800	17146612	17151316	(M=5) K13447 - respiratory burst oxidase
Potri.003G159900.1	Potri.003G159900	17159228	17160988	(M=9) KOG3140 - Predicted membrane protein
Potri.003G160000.1	Potri.003G160000	17171968	17173306	similar to expressed protein in Arabidopsis thaliana; [ co-ortholog (1of2) of At1g28190, ]
Potri.003G160100.1	Potri.003G160100	17178903	17181144	(M=613) PF01535 - PPR repeat
Potri.003G160200.1	Potri.003G160200	17180932	17181111
Potri.003G160400.1	Potri.003G160400	17188673	17192630	(M=115) PF00168 - C2 domain
Potri.003G160500.1	Potri.003G160500	17192817	17195247	similar to Probable 3-beta-hydroxysteroid-delta(8); similar to delta(7)-isomerase (EC 5.3.3.5) (Cholestenol delta-isomerase) (Delta8-delta7 sterol isomerase) (D8-D7 sterol isomerase).; [ co-ortholog (1of2) of At1g20050, ]
	Sal 3.1	1.72068e+07
Potri.003G160700.1	Potri.003G160700	17208089	17209101
Potri.003G160800.1	Potri.003G160800	17212635	17213674
Potri.003G161000.1	Potri.003G161000	17216356	17217554	similar to AP2/EREBP-like transcription factor LEAFY PETIOLE; putative; similar to AP2/EREBP-like transcription factor LEAFY PETIOLE (Arabidopsis thaliana) GI:6942018; [ co-ortholog (2of3) of At1g28160, At5g13910, ]
Potri.003G161200.1	Potri.003G161200	17241669	17242871	(M=3) K02978 - small subunit ribosomal protein S27e
Potri.003G161300.2	Potri.003G161300	17251947	17254462	auxin-responsive GH3 family protein; similar to auxin-responsive GH3 product (Glycine max) GI:18591; auxin-responsive GH3 family protein; similar to auxin-responsive GH3 product (Glycine max) G; [ co-ortholog (2of2) of At1g28130, ]
Potri.003G161400.1	Potri.003G161400	17263559	17268350	similar to NO EXINE FORMATION 1; [ ortholog of At5g13390,]
Potri.003G161500.1	Potri.003G161500	17269556	17269859
Potri.003G161600.1	Potri.003G161600	17270998	17274738	(M=6) PTHR22766//PTHR22766:SF20 - RING FINGER PROTEIN 24-RELATED // SUBFAMILY NOT NAMED
Potri.003G161700.1	Potri.003G161700	17280090	17282826	similar to CYTOCHROME P450 51; [ co-ortholog (2of2) of At1g11680, ]
Potri.003G161800.1	Potri.003G161800	17287259	17288861
Potri.003G161900.1	Potri.003G161900	17289251	17292604	similar to transaldolase; putative; [ co-ortholog (1of3) of At5g13420, ]
Potri.003G162000.1	Potri.003G162000	17296689	17300534	(M=6) PTHR11062//PTHR11062:SF24 - EXOSTOSIN (HEPARAN SULFATE GLYCOSYLTRANSFERASE)-RELATED
Potri.003G162100.1	Potri.003G162100	17303677	17306728	(M=16) PTHR10174:SF78 - SEC14 CYTOSOLIC FACTOR FAMILY PROTEIN / PHOSPHOGLYCERIDE TRANSFER FAMILY PROTEIN
Potri.003G162300.1	Potri.003G162300	17312148	17316576	similar to Glycyl-tRNA synthetase; similar to mitochondrial precursor (EC 6.1.1.14) (Glycine--tRNA ligase) (GlyRS).; [ co-ortholog (2of2) of At1g29880, At1g29870, At3g44740, ]
Potri.003G162400.1	Potri.003G162400	17324117	17328967	zinc finger (C3HC4-type RING finger) family protein; [ co-ortholog (1of2) of At4g08590, At1g57820, At1g57800, ]
Potri.003G162500.1	Potri.003G162500	17337617	17341351	AP2 domain-containing transcription factor family protein; similar to AP2 domain containing protein RAP2.6; similar to Arabidopsis thaliana; similar to EMBL:AF003099; [ co-ortholog (1of2) of At5g13330, ]
Potri.003G162600.4	Potri.003G162600	17354197	17357432	similar to Ubiquitin thiolesterase otubain-like protein (EC 3.4.-.-) (Ubiquitin- specific processing protease otubain-like) (Deubiquitinating enzyme otubain-like).; [ co-ortholog (1of2) of At1g28120, ]
Potri.003G162700.2	Potri.003G162700	17358549	17366748	similar to RNA recognition motif (RRM)-containing protein; similar to Mei2-like protein - Arabidopsis thaliana; similar to EMBL:D86122; [ co-ortholog (2of9) of At5g61960, At5g07290, ]
Potri.003G162800.1	Potri.003G162800	17379492	17389131	(M=9) PTHR22884//PTHR22884:SF114 - SET DOMAIN PROTEINS // SUBFAMILY NOT NAMED
Potri.003G163000.1	Potri.003G163000	17396473	17399412	similar to gt-2-related; weakly similar to gt-2 (GI:20249) (Oryza sativa); [ co-ortholog (2of2) of At2g33550, ]
Potri.003G163100.1	Potri.003G163100	17399738	17402731
Potri.003G163300.1	Potri.003G163300	17424356	17428272	(M=2) PTHR24420//PTHR24420:SF919 - LEUCINE-RICH REPEAT RECEPTOR-LIKE PROTEIN KINASE
Potri.003G163400.1	Potri.003G163400	17429120	17429718	(M=3) PF07207 - Light regulated protein Lir1
Potri.003G163500.1	Potri.003G163500	17430133	17431771
Potri.003G163600.4	Potri.003G163600	17441280	17446855
Potri.003G163800.1	Potri.003G163800	17452668	17459340
Potri.003G163900.1	Potri.003G163900	17454305	17454559
Potri.003G164100.1	Potri.003G164100	17474508	17480727	similar to expressed protein in Arabidopsis thaliana; [ co-ortholog (2of2) of At5g13260, ]
Potri.003G164300.1	Potri.003G164300	17486421	17493463	(M=3) PF00533//PF03031 - BRCA1 C Terminus (BRCT) domain // NLI interacting factor-like phosphatase
Potri.003G164600.1	Potri.003G164600	17518962	17520181	(M=8) PTHR10627 - SCP160
Potri.003G164800.1	Potri.003G164800	17523015	17531432	(M=10) PTHR10825:SF3 - RING FINGER PROTEIN
Potri.003G164900.1	Potri.003G164900	17551510	17558128	similar to pentatricopeptide (PPR) repeat-containing protein; [ ortholog of At5g13230,]
Potri.003G165000.2	Potri.003G165000	17563038	17565340	similar to expressed protein in Arabidopsis thaliana; similar to expressed protein in Arabidopsis thaliana; similar to expressed protein in Arabidopsis thaliana; [ co-ortholog (1of2) of At5g13220, ]
Potri.003G165100.1	Potri.003G165100	17574726	17575917
Potri.003G165200.1	Potri.003G165200	17578891	17581028	similar to hypothetical protein; [ co-ortholog (1of2) of At5g13210, At3g24780, ]
Potri.003G165300.2	Potri.003G165300	17585899	17586724
Potri.003G165500.1	Potri.003G165500	17596241	17597637	(M=25) PF02893 - GRAM domain
Potri.003G165600.1	Potri.003G165600	17612377	17614179	(M=25) PF02893 - GRAM domain
Potri.003G165800.1	Potri.003G165800	17634216	17635992	similar to Humj1. [ORG:Humulus japonicus]; [ co-ortholog (2of2) of At1g28070, At2g33510, AAP94213, ]
Potri.003G166000.3	Potri.003G166000	17669557	17672834
Potri.003G166100.2	Potri.003G166100	17676886	17678923
Potri.003G166200.1	Potri.003G166200	17686925	17689447	(M=6) PTHR24420//PTHR24420:SF836 - LEUCINE-RICH REPEAT RECEPTOR-LIKE PROTEIN KINASE
Potri.003G166300.1	Potri.003G166300	17689501	17696389	(M=7) PF03114 - BAR domain
Potri.003G166400.4	Potri.003G166400	17703388	17708038	similar to pyruvate dehydrogenase (lipoamide) (EC 1.2.4.1) beta chain - garden pea. [ORG:Pisum sativum]; [ co-ortholog (2of2) of P52904, AAB01223, T06532, ]
Potri.003G166500.1	Potri.003G166500	17720803	17722856	no apical meristem (NAM) family protein; similar to hypothetical protein SENU5; similar to senescence up-regulated - Lycopersicon esculentum; similar to EMBL:Z75524; [ co-ortholog (2of2) of At5g13180, ]
Potri.003G166600.1	Potri.003G166600	17730866	17731133
Potri.003G167000.1	Potri.003G167000	17766081	17766461	(M=51) PTHR10168 - GLUTAREDOXIN
Potri.003G167100.1	Potri.003G167100	17770059	17771436	(M=33) PF01190 - Pollen proteins Ole e I like
Potri.003G167300.1	Potri.003G167300	17783546	17784635
Potri.003G167400.1	Potri.003G167400	17791020	17792332	(M=67) K14488 - SAUR family protein
Potri.003G167700.2	Potri.003G167700	17815769	17819563	peptidyl-prolyl cis-trans isomerase cyclophilin-type family protein; similar to cyclophilin-type; [ co-ortholog (1of2) of At5g13120, ]
Potri.003G167800.1	Potri.003G167800	17822662	17826693	(M=18) PTHR13734:SF23 - ACR3 (ACT DOMAIN REPEAT 3)
Potri.003G167900.1	Potri.003G167900	17835407	17836527	(M=19) PTHR11584//PTHR11584:SF275 - SERINE/THREONINE PROTEIN KINASE // SUBFAMILY NOT NAMED
Potri.003G168000.2	Potri.003G168000	17840180	17845728	similar to glucose-6-phosphate dehydrogenase. [ORG:Betula pendula]; [ co-ortholog (2of2) of At5g13110, At1g24280, CAB66330, ]
Potri.003G168100.1	Potri.003G168100	17840563	17841295	(M=5) PTHR12963 - THYROID RECEPTOR INTERACTING PROTEIN RELATED
Potri.003G168200.1	Potri.003G168200	17851675	17852397	(M=19) PF05553 - Cotton fibre expressed protein
Potri.003G168300.1	Potri.003G168300	17853687	17857583	similar to expressed protein in Arabidopsis thaliana; [ co-ortholog (2of2) of At5g13100, ]
Potri.003G168500.1	Potri.003G168500	17868017	17869637	similar to hypothetical protein; [ co-ortholog (1of2) of At1g24270, At5g13090, ]
Potri.003G168600.1	Potri.003G168600	17875715	17876500
Potri.003G168700.2	Potri.003G168700	17879583	17881089
Potri.003G168900.2	Potri.003G168900	17895941	17899066	similar to myb family transcription factor; [ co-ortholog (2of2) of At5g41020, ]
Potri.003G169000.1	Potri.003G169000	17900206	17907759	(M=5) PTHR19241:SF19 - ATP-BINDING CASSETTE TRANSPORTER-RELATED
Potri.003G169100.1	Potri.003G169100	17915557	17918119	(M=102) PF03106 - WRKY DNA -binding domain
Potri.003G169200.2	Potri.003G169200	17921942	17928845	similar to hypothetical protein. [ORG:Cicer arietinum]; [ co-ortholog (1of2) of At1g24265, CAB76910, At1g24267, ]
Potri.003G169300.1	Potri.003G169300	17929928	17936026	similar to Probable DNA primase large subunit (EC 2.7.7.-).; [ co-ortholog (1of2) of At1g67320, ]
Potri.003G169400.1	Potri.003G169400	17943899	17947848	(M=30) PF03110 - SBP domain
Potri.003G169900.3	Potri.003G169900	17996615	18001030
Potri.003G170000.3	Potri.003G170000	18005037	18013659
Potri.003G170100.1	Potri.003G170100	18010280	18011616
Potri.003G170200.1	Potri.003G170200	18017341	18027467	(M=18) K09264 - MADS-box transcription factor, plant
Potri.003G170300.1	Potri.003G170300	18031707	18033195
Potri.003G170400.1	Potri.003G170400	18038938	18040013	(M=21) PF11820 - Protein of unknown function (DUF3339)
Potri.003G170500.1	Potri.003G170500	18044162	18044889	(M=21) PF11820 - Protein of unknown function (DUF3339)
Potri.003G170700.1	Potri.003G170700	18060356	18061614	similar to expressed protein in Arabidopsis thaliana; [ co-ortholog (1of2) of At1g27300, ]
Potri.003G170800.2	Potri.003G170800	18061664	18063842	similar to Nuclear transport factor 2 (NTF-2).; [ co-ortholog (1of2) of At1g27310, At1g27970, ]
Potri.003G170900.1	Potri.003G170900	18065375	18065686
Potri.003G171000.5	Potri.003G171000	18068231	18073415	similar to histidine kinase receptor. [ORG:Fagus sylvatica]; [ co-ortholog (1of2) of CAC09578, At1g27320, ]
Potri.003G171100.2	Potri.003G171100	18092286	18092972	similar to expressed protein in Arabidopsis thaliana; similar to EST gb|AA650671|and gb|T20610 ; [ co-ortholog (1of3) of At1g27350, At1g27330, ]
Potri.003G171200.3	Potri.003G171200	18101867	18106177
Potri.003G171300.3	Potri.003G171300	18106828	18111785
Potri.003G171400.1	Potri.003G171400	18123689	18125737	zinc finger (MYND type) family protein; [ co-ortholog (2of2) of At1g67340, At5g50450, ]
Potri.003G171500.1	Potri.003G171500	18154973	18156731	similar to chlorophyll a/b-binding protein type II precursor; similar to photosystem I - garden pea. [ORG:Pisum sativum]; [ co-ortholog (2of2) of At5g28450, At3g61470, S60608, CAA57492, ]
Potri.003G171600.1	Potri.003G171600	18163006	18163262
Potri.003G171700.3	Potri.003G171700	18163734	18165075
Potri.003G171800.1	Potri.003G171800	18171737	18172447
Potri.003G171900.2	Potri.003G171900	18175713	18179182	similar to oxidoreductase; 2OG-Fe(2) oxygenase family protein; similar to low similarity to alkB proteins from Homo sapiens (SP|Q13686); similar to Caulobacter crescentus (GI:2055386); similar to 2OG-Fe(II) oxygenase family; [ ortholog of At1g11780,]
Potri.003G172000.1	Potri.003G172000	18179790	18183787	(M=3) PF04359 - Protein of unknown function (DUF493)
Potri.003G172100.2	Potri.003G172100	18185201	18186740
Potri.003G172200.1	Potri.003G172200	18188904	18190551	(M=12) PTHR26402//PTHR26402:SF221 - RESPONSE REGULATOR OF TWO-COMPONENT SYSTEM
Potri.003G172300.1	Potri.003G172300	18195401	18196909	similar to expressed protein in Arabidopsis thaliana; [ co-ortholog (2of2) of At1g27930, ]
Potri.003G172400.1	Potri.003G172400	18202798	18204482	similar to Uncharacterized GPI-anchored protein At1g27950 precursor.; [ co-ortholog (1of2) of At1g27950, ]
Potri.003G172500.3	Potri.003G172500	18207467	18211179	similar to Hypothetical RanBP2-type zinc-finger protein At1g67325.; [ co-ortholog (2of2) of At1g67325, ]
Potri.003G172600.3	Potri.003G172600	18213830	18218940
Potri.003G172800.1	Potri.003G172800	18231496	18232535
Potri.003G172900.1	Potri.003G172900	18233699	18234141
Potri.003G173000.1	Potri.003G173000	18240079	18242590
Potri.003G173100.1	Potri.003G173100	18242593	18244224	similar to Hypothetical protein At1g67360.; [ co-ortholog (2of2) of At1g67360, ]
Potri.003G173200.2	Potri.003G173200	18248013	18254191	similar to ASYNAPTIC 1; [ ortholog of At1g67370,]
Potri.003G173300.1	Potri.003G173300	18260101	18264651	(M=9) KOG4302 - Microtubule-associated protein essential for anaphase spindle elongation
Potri.003G173400.1	Potri.003G173400	18269406	18274106	similar to mitochondrial import receptor subunit TOM20-2 (TOM20-2); similar to mitochondrial import receptor subunit TOM20-2 SP:P82873 from (Arabidopsis thaliana); similar to Form of TOM20; similar to which is a component of the TOM complex; similar to in
Potri.003G173600.1	Potri.003G173600	18291541	18292791
Potri.003G173700.1	Potri.003G173700	18293825	18299658	(M=2) PTHR12210:SF21 - OS03G0850100 PROTEIN
Potri.003G173800.2	Potri.003G173800	18303255	18304532	similar to expressed protein in Arabidopsis thaliana; [ co-ortholog (2of2) of At1g04630, At2g33220, ]
Potri.003G174000.1	Potri.003G174000	18312834	18316939	PHD finger family protein; [ ortholog of At3g24010,]
Potri.003G174200.3	Potri.003G174200	18324521	18331950
Potri.003G174500.1	Potri.003G174500	18338586	18338918
Potri.003G174600.2	Potri.003G174600	18340694	18347463
Potri.003G174700.1	Potri.003G174700	18343263	18343487
Potri.003G174800.2	Potri.003G174800	18351164	18353616
Potri.003G175200.1	Potri.003G175200	18381302	18381865	similar to self-incompatibility protein-related; similar to low similarity to S3 self-incompatibility protein (Papaver rhoeas) GI:1107841; [ co-ortholog (1of2) of At3g24060, ]
Potri.003G175300.1	Potri.003G175300	18383538	18389389	similar to hypothetical protein; [ ortholog of At1g04650,]
Potri.003G175400.1	Potri.003G175400	18395232	18397016
Potri.003G175500.1	Potri.003G175500	18398694	18399146
Potri.003G175700.1	Potri.003G175700	18407206	18410859	similar to leucine-rich repeat transmembrane protein kinase; putative; [ co-ortholog (1of2) of At3g24240, ]
Potri.003G176000.2	Potri.003G176000	18451748	18456858
Potri.003G176100.1	Potri.003G176100	18460724	18465373	(M=8) PTHR23257:SF68 - SERINE/THREONINE PROTEIN KINASE
Potri.003G176200.1	Potri.003G176200	18468076	18468915
Potri.003G176500.2	Potri.003G176500	18485437	18493647	zinc finger (C3HC4-type RING finger) family protein; similar to C3HC4 type (RING finger); [ ortholog of At1g04790,]
Potri.003G176600.2	Potri.003G176600	18495024	18500826	similar to dehydratase family; [ co-ortholog (1of2) of At3g23940, ]

## Sheet: Sal 4.1
Transcript Name	Gene Name	Gene Start (bp)	Gene End (bp)	Description
Potri.004G004800.1	Potri.004G004800	312543	316775	ribosomal protein L4 family protein; [ ortholog of At2g20060,]
Potri.004G004900.1	Potri.004G004900	317691	321965	similar to bromo-adjacent homology (BAH) domain-containing protein; similar to ES43 (Hordeum vulgare) GI:1345528; [ co-ortholog (1of2) of At4g22140, At4g04260, ]
Potri.004G005000.1	Potri.004G005000	323126	326895	(M=86) PTHR10795:SF17 - SUBTILISIN-LIKE PROTEASE (PLANT)
Potri.004G005100.1	Potri.004G005100	329982	334946	(M=51) PF10250 - GDP-fucose protein O-fucosyltransferase
Potri.004G005200.1	Potri.004G005200	336359	337021
Potri.004G005300.1	Potri.004G005300	336516	338416	(M=3) PTHR24420//PTHR24420:SF891 - LEUCINE-RICH REPEAT RECEPTOR-LIKE PROTEIN KINASE
Potri.004G005400.2	Potri.004G005400	339035	341509
Potri.004G005500.2	Potri.004G005500	351925	358511
Potri.004G005600.1	Potri.004G005600	355850	356146
Potri.004G005800.1	Potri.004G005800	364742	368055	(M=6) K13429 - chitin elicitor receptor kinase 1
Potri.004G005900.1	Potri.004G005900	371221	377923	(M=15) PTHR13018:SF5 - RSN1(YEAST)-RELATED PROBABLE MEMBRANE PROTEIN
Potri.004G006000.2	Potri.004G006000	380949	386485
Potri.004G006100.1	Potri.004G006100	393580	398299	similar to early-responsive to dehydration protein-related; similar to ERD protein-related; similar to ERD4 protein (early-responsive to dehydration stress) (Arabidopsis thaliana) GI:15375406; similar to early-responsive; [ co-ortholog (2of3) of At4g22120
Potri.004G006200.1	Potri.004G006200	399521	405202	(M=10) PTHR12549 - JMJC DOMAIN-CONTAINING HISTONE DEMETHYLATION PROTEIN
Potri.004G006300.1	Potri.004G006300	413286	416138
Potri.004G006400.1	Potri.004G006400	417607	418498	(M=106) 1.11.1.7 - Peroxidase.
Potri.004G006500.1	Potri.004G006500	419242	421516	(M=11) PF06364 - Protein of unknown function (DUF1068)
Potri.004G006600.1	Potri.004G006600	423125	426223	(M=1) PTHR10146 - PROLINE SYNTHETASE CO-TRANSCRIBED BACTERIAL HOMOLOG PROTEIN
Potri.004G006700.1	Potri.004G006700	428332	429409	(M=34) PF03188 - Eukaryotic cytochrome b561
Potri.004G006800.1	Potri.004G006800	435604	436182	(M=23) PF04885 - Stigma-specific protein, Stig1
Potri.004G006900.1	Potri.004G006900	438798	439247	(M=23) PF04885 - Stigma-specific protein, Stig1
Potri.004G007000.1	Potri.004G007000	445632	446278	(M=23) PF04885 - Stigma-specific protein, Stig1
Potri.004G007100.1	Potri.004G007100	448818	449517	(M=23) PF04885 - Stigma-specific protein, Stig1
Potri.004G007200.1	Potri.004G007200	452270	452843	(M=23) PF04885 - Stigma-specific protein, Stig1
Potri.004G007300.1	Potri.004G007300	453964	455518	similar to Putative pectate lyase 4 precursor (EC 4.2.2.2).; [ co-ortholog (1of5) of At1g11920, At1g30350, At4g22080, At4g22090, ]
Potri.004G007400.1	Potri.004G007400	456803	458495	similar to Expressed protein in Arabidopsis thaliana; [ co-ortholog (2of2) of At1g11915, ]
Potri.004G007500.1	Potri.004G007500	479125	481848	similar to WRKY transcription factor 6 (WRKY DNA-binding protein 6) (AtWRKY6).; [ ortholog of At1g62300,]
Potri.004G007600.1	Potri.004G007600	488482	493705	(M=7) 3.4.23.40 - Phytepsin.
Potri.004G007800.1	Potri.004G007800	502457	502985	(M=5) PF03595 - Voltage-dependent anion channel
Potri.004G007900.1	Potri.004G007900	506247	509510	similar to expressed protein in Arabidopsis thaliana; [ ortholog of At1g11905,]
Potri.004G008000.1	Potri.004G008000	516305	517576
Potri.004G008100.3	Potri.004G008100	520208	523928
Potri.004G008300.1	Potri.004G008300	533162	534169
Potri.004G008400.1	Potri.004G008400	543843	545471	(M=17) PTHR11266 - PEROXISOMAL MEMBRANE PROTEIN 2, PXMP2 (MPV17)
Potri.004G008500.1	Potri.004G008500	552371	554297
Potri.004G008600.1	Potri.004G008600	555539	556792
Potri.004G008700.3	Potri.004G008700	572548	576019
Potri.004G008800.1	Potri.004G008800	578323	579734
Potri.004G008900.1	Potri.004G008900	586663	587388
Potri.004G009000.1	Potri.004G009000	588703	589962	similar to hypothetical protein; [ ortholog of At4g22030,At4g04480,]
Potri.004G009100.1	Potri.004G009100	594793	596064
Potri.004G009200.1	Potri.004G009200	604619	606549
Potri.004G009300.1	Potri.004G009300	607795	609048
Potri.004G009400.1	Potri.004G009400	615005	616075
Potri.004G009700.1	Potri.004G009700	634964	635119
Potri.004G009900.1	Potri.004G009900	642332	643022
Potri.004G010000.1	Potri.004G010000	649872	652653	(M=374) PF00249 - Myb-like DNA-binding domain
Potri.004G010100.1	Potri.004G010100	656691	660989	multi-copper oxidase type 1 family protein; similar to pollen-specific BP10 protein (SP|Q00624|Brassica)(napus ; [ ortholog of At4g22010,]
Potri.004G010200.1	Potri.004G010200	663685	664197	(M=57) PTHR11945:SF19 - MADS BOX PROTEIN
Potri.004G010300.1	Potri.004G010300	666339	667995	(M=11) PF06045 - Rhamnogalacturonate lyase family
Potri.004G010400.2	Potri.004G010400	668005	671635	endonuclease/exonuclease/phosphatase family protein; [ ortholog of At1g11800,]
Potri.004G010500.1	Potri.004G010500	673785	676607	(M=43) PF00332//PF07983 - Glycosyl hydrolases family 17 // X8 domain
Potri.004G010600.1	Potri.004G010600	677905	679228	(M=7) 1.1.1.40 - Malate dehydrogenase (oxaloacetate-decarboxylating) (NADP(+)).
Potri.004G010700.1	Potri.004G010700	678017	678531
Potri.004G010800.1	Potri.004G010800	682563	682790
Potri.004G010900.1	Potri.004G010900	688708	695042	(M=2) PTHR22993:SF7 - OS12G0414900 PROTEIN
Potri.004G011000.1	Potri.004G011000	703952	704305	(M=159) PF02362 - B3 DNA binding domain
Potri.004G011100.1	Potri.004G011100	707557	707802
Potri.004G011200.1	Potri.004G011200	718412	718567
Potri.004G011300.1	Potri.004G011300	724815	730437
Potri.004G011400.1	Potri.004G011400	725200	725889
Potri.004G011500.1	Potri.004G011500	753296	755271
Potri.004G011700.1	Potri.004G011700	759127	759681
Potri.004G011800.1	Potri.004G011800	768982	769418
Potri.004G011900.1	Potri.004G011900	770921	771506
Potri.004G012000.2	Potri.004G012000	772514	775447
Potri.004G012100.1	Potri.004G012100	780649	783359	(M=4) 1.8.4.9 - Adenylyl-sulfate reductase (glutathione).
Potri.004G012200.1	Potri.004G012200	791850	792328
Potri.004G012300.1	Potri.004G012300	793728	794079
Potri.004G012400.1	Potri.004G012400	794482	795946	(M=44) PTHR13068//PTHR13068:SF3 - CGI-12 PROTEIN-RELATED // SUBFAMILY NOT NAMED
Potri.004G012500.2	Potri.004G012500	803785	805443
Potri.004G012600.1	Potri.004G012600	808810	809677	(M=101) PTHR24420//PTHR24420:SF430 - LEUCINE-RICH REPEAT RECEPTOR-LIKE PROTEIN KINASE // SUBFAMILY NOT NAMED
Potri.004G012700.1	Potri.004G012700	814156	815817	(M=42) PTHR23070 - BCS1 AAA-TYPE ATPASE
Potri.004G012800.1	Potri.004G012800	819139	820136	(M=42) PTHR23070 - BCS1 AAA-TYPE ATPASE
Potri.004G013000.1	Potri.004G013000	826432	827607	(M=44) PTHR13068//PTHR13068:SF3 - CGI-12 PROTEIN-RELATED // SUBFAMILY NOT NAMED
Potri.004G013100.1	Potri.004G013100	831250	832709	(M=44) PTHR13068//PTHR13068:SF3 - CGI-12 PROTEIN-RELATED // SUBFAMILY NOT NAMED
Potri.004G013200.1	Potri.004G013200	833092	836874	similar to GLYOXALASE I HOMOLOG; [ ortholog of At1g11840,]
Potri.004G013300.1	Potri.004G013300	843117	845439	(M=613) PF01535 - PPR repeat
Potri.004G013400.2	Potri.004G013400	845959	851962	prephenate dehydratase family protein; similar to gi|2392772|and is a member of the PF|00800 Prephenate|dehydratase family ESTs gb|T21562. and gb|T21062|come from this|gene ; [ co-ortholog (2of2) of At1g11790, ]
Potri.004G013500.1	Potri.004G013500	860643	864030	(M=1) PF00023//PF11904 - Ankyrin repeat // GPCR-chaperone
Potri.004G013600.1	Potri.004G013600	871982	872916
Potri.004G013700.1	Potri.004G013700	872921	874926	(M=11) PTHR10969 - MICROTUBULE-ASSOCIATED PROTEINS 1A/1B LIGHT CHAIN 3-RELATED
Potri.004G013800.1	Potri.004G013800	885097	886532
Potri.004G013900.2	Potri.004G013900	887502	892464
Potri.004G014000.1	Potri.004G014000	895742	899347	similar to expressed protein in Arabidopsis thaliana; similar to DUF584; similar to expression supported by MPSS; [ ortholog of At4g21970,At4g04630,]
Potri.004G014100.1	Potri.004G014100	906911	917665	similar to starch synthase; putative; similar to strong similarity to soluble-starch-synthase (Solanum tuberosum) GI:1911166; [ co-ortholog (1of2) of At1g11720, ]
Potri.004G014200.1	Potri.004G014200	922064	923945	(M=5) PF00069//PF00314 - Protein kinase domain // Thaumatin family
Potri.004G014300.1	Potri.004G014300	929375	929842	(M=1811) PTHR24420 - LEUCINE-RICH REPEAT RECEPTOR-LIKE PROTEIN KINASE
Potri.004G014400.1	Potri.004G014400	933811	934512	(M=50) PF00314 - Thaumatin family
Potri.004G014500.1	Potri.004G014500	934880	936225	(M=18) PTHR24420//PTHR24420:SF442 - LEUCINE-RICH REPEAT RECEPTOR-LIKE PROTEIN KINASE // SUBFAMILY NOT NAMED
Potri.004G014700.1	Potri.004G014700	950102	952944	(M=5) PF00069//PF00314 - Protein kinase domain // Thaumatin family
Potri.004G014800.1	Potri.004G014800	953802	955542	similar to ATP synthase gamma chain 1; similar to chloroplast precursor (EC 3.6.3.14).; [ co-ortholog (1of3) of At4g04640, ]
Potri.004G015000.1	Potri.004G015000	958258	964531
Potri.004G015200.1	Potri.004G015200	970580	977087	Met-10++ like family protein; similar to kelch repeat-containing protein; [ ortholog of At4g04670,]
Potri.004G015300.2	Potri.004G015300	982131	984386	similar to Peroxidase 42 precursor (EC 1.11.1.7) (Atperox P42) (PRXR1) (ATP1a/ATP1b).; [ ortholog of At4g21960,]
Potri.004G015400.1	Potri.004G015400	985426	988135
Potri.004G015500.1	Potri.004G015500	994606	1000107	(M=4) PTHR24347:SF13 - CALCIUM/CALMODULIN-DEPENDENT PROTEIN KINASE TYPE II ALPHA CHAIN
Potri.004G015600.1	Potri.004G015600	1033886	1042835	similar to putative oxidosqualene cyclase. [ORG:Cucurbita pepo]; [ co-ortholog (5of7) of BAA85267, BAD34646, ]
Potri.004G015700.1	Potri.004G015700	1049286	1050621	similar to expressed protein in Arabidopsis thaliana; similar to DUF584; [ co-ortholog (2of2) of At1g61930, At1g11700, ]
Potri.004G015800.3	Potri.004G015800	1071493	1075814
Potri.004G015900.1	Potri.004G015900	1081889	1082515	similar to expressed protein in Arabidopsis thaliana; [ co-ortholog (1of2) of At4g21920, ]
Potri.004G016000.1	Potri.004G016000	1090559	1095925
Potri.004G016100.1	Potri.004G016100	1096884	1098486
Potri.004G016200.1	Potri.004G016200	1101156	1101981	(M=14) PTHR19321 - PROTEIN REGULATOR OF CYTOKINESIS 1 PRC1-RELATED
Potri.004G016300.1	Potri.004G016300	1102009	1102405
Potri.004G016400.1	Potri.004G016400	1106746	1110410	(M=9) PTHR11206:SF48 - DNA DAMAGE-INDUCIBLE PROTEIN
Potri.004G016500.1	Potri.004G016500	1114524	1115087	invertase/pectin methylesterase inhibitor family protein; similar to low similarity to SP|Q43111 Pectinesterase 3 precursor (EC 3.1.1.11) (Pectin methylesterase 3) {Phaseolus vulgaris}; similar to SP|P83326 Pectinesterase inhibitor (Pectin methylesterase
Potri.004G016600.1	Potri.004G016600	1116344	1116730
Potri.004G016700.1	Potri.004G016700	1118346	1123819	(M=4) PTHR19375:SF14 - HEAT SHOCK PROTEIN 70 (HSP70)-RELATED
Potri.004G016800.1	Potri.004G016800	1128041	1128835	similar to expressed protein in Arabidopsis thaliana; [ co-ortholog (1of2) of At1g11655, ]
Potri.004G016900.1	Potri.004G016900	1130242	1134423	similar to ATP-binding-cassette transporter; putative; similar to ATP-binding-cassette transporter (ABC1) described in PMID:11156608; [ ortholog of At5g44316,At4g04770,]
Potri.004G017000.1	Potri.004G017000	1136994	1140307
Potri.004G017100.1	Potri.004G017100	1141162	1143678	similar to hypothetical protein; similar to very low similarity to MtN20 (Medicago truncatula) GI:2598591; [ co-ortholog (1of2) of At1g33450, At5g15690, At4g04780, ]
Potri.004G017200.2	Potri.004G017200	1144152	1149112	similar to RNA-binding protein 45 (RBP45); putative; similar to gb|U90212|DNA binding protein ACBF from Nicotiana tabacum and contains 3 PF|00076 RNA|recognition motif domains ESTs gb|T44278. ; similar to gb|R65195; similar to gb|N65904; similar to gb|H37
Potri.004G017300.1	Potri.004G017300	1148996	1150398
Potri.004G017400.1	Potri.004G017400	1150783	1150959
Potri.004G017500.1	Potri.004G017500	1153070	1163545	(M=1) KOG0165 - Microtubule-associated protein Asp
Potri.004G017700.2	Potri.004G017700	1176538	1179018
Potri.004G017800.1	Potri.004G017800	1181703	1183466	(M=151) KOG0157 - Cytochrome P450 CYP4/CYP19/CYP26 subfamilies
Potri.004G018000.1	Potri.004G018000	1187812	1189421	similar to pentatricopeptide (PPR) repeat-containing protein; [ co-ortholog (2of2) of At1g11630, At1g61870, ]
Potri.004G018100.5	Potri.004G018100	1195334	1198269	similar to TOBAMOVIRUS MULTIPLICATION 1; [ co-ortholog (1of2) of At4g21790, ]
Potri.004G018200.2	Potri.004G018200	1201053	1205138	Der1-like family protein; degradation in the ER-like family protein; [ co-ortholog (1of2) of At4g04860, At4g21810, ]
Potri.004G018400.1	Potri.004G018400	1211259	1212856	(M=10) PTHR24420//PTHR24420:SF700 - LEUCINE-RICH REPEAT RECEPTOR-LIKE PROTEIN KINASE
Potri.004G018500.1	Potri.004G018500	1214417	1216564	(M=10) PTHR24420//PTHR24420:SF700 - LEUCINE-RICH REPEAT RECEPTOR-LIKE PROTEIN KINASE
Potri.004G018600.1	Potri.004G018600	1217447	1218231
Potri.004G018700.2	Potri.004G018700	1220262	1228213	patatin family protein; similar to membrane-associated calcium-independent phospholipase A2 gamma; similar to IPLA2 gamma (Homo sapiens) GI:8453174; [ co-ortholog (1of2) of At1g61850, ]
Potri.004G018800.1	Potri.004G018800	1242458	1244169	similar to cytochrome P450; putative; similar to cytochrome P450 77A2 (CYPLXXVIIA2) (P-450EG5) (Solanum melongena) and cytochrome P450 77A3 (SP:O48928) (Glycine max); similar to is a member of the PF|00067 Cytochrome P450 family. ESTs gb|Z30775 and gb|Z30
Potri.004G018900.1	Potri.004G018900	1255861	1256271
Potri.004G019100.1	Potri.004G019100	1267715	1272562	pseudouridine synthase family protein; [ ortholog of At4g21770,]
Potri.004G019200.1	Potri.004G019200	1277767	1282427
Potri.004G019300.2	Potri.004G019300	1281902	1285395	glycosyl hydrolase family 1 protein; similar to beta-glucosidase (GI:3820531) (Pinus contorta); similar to beta-glucosidase GI:804655 from (Hordeu; [ co-ortholog (2of6) of At1g61810, At1g61820, ]
Potri.004G019400.1	Potri.004G019400	1286295	1288709	(M=7) K05350 - beta-glucosidase
Potri.004G019500.1	Potri.004G019500	1291803	1295167	(M=7) K05350 - beta-glucosidase
Potri.004G019600.1	Potri.004G019600	1296320	1297652
Potri.004G019700.1	Potri.004G019700	1302314	1305747	glycosyl hydrolase family 1 protein; similar to beta-glucosidase (GI:3820531) (Pinus contorta); similar to beta-glucosidase GI:804655 from (Hordeu; [ co-ortholog (1of6) of At1g61810, At1g61820, ]
Potri.004G019800.1	Potri.004G019800	1310937	1314845	glycosyl hydrolase family 1 protein; similar to dalcochinin 8''-O-beta-glucoside beta-glucosidase precursor (GI:6118076) (Dalbergia cochinchinensis; [ ortholog of At4g21760,]
Potri.004G019900.2	Potri.004G019900	1318566	1321938
Potri.004G020000.1	Potri.004G020000	1330211	1331353	(M=39) PF00407 - Pathogenesis-related protein Bet v I family
Potri.004G020100.1	Potri.004G020100	1351318	1352421	(M=39) PF00407 - Pathogenesis-related protein Bet v I family
Potri.004G020200.1	Potri.004G020200	1356526	1357578
Potri.004G020300.2	Potri.004G020300	1360945	1368045	similar to pre-mRNA cleavage complex-related; weakly similar to Pre-mRNA cleavage complex 2 protein Pcf11 (Fragment) (Swiss-Prot:O94913) (Homo sapiens); [ co-ortholog (1of2) of At4g04885, ]
Potri.004G020400.1	Potri.004G020400	1376599	1381454	similar to PROTODERMAL FACTOR2; [ co-ortholog (1of2) of At4g04890, At4g21750, ]
Potri.004G020500.1	Potri.004G020500	1392050	1393635	(M=5) K03146 - thiamine biosynthetic enzyme
Potri.004G020600.1	Potri.004G020600	1393694	1395057
Potri.004G020700.1	Potri.004G020700	1395517	1397401	(M=18) PF00786 - P21-Rho-binding domain
Potri.004G020800.1	Potri.004G020800	1399611	1400326	(M=74) 3.1.1.11 - Pectinesterase.
Potri.004G020900.1	Potri.004G020900	1401792	1403512	similar to pentatricopeptide (PPR) repeat-containing protein; [ ortholog of At4g21170,]
Potri.004G021100.1	Potri.004G021100	1412909	1413645	(M=39) PF00407 - Pathogenesis-related protein Bet v I family
Potri.004G021200.1	Potri.004G021200	1416312	1418347	similar to postsynaptic protein-related; similar to postsynaptic protein CRIPT GI:3098551 from (Rattus norvegicus); [ ortholog of At1g61780,]
Potri.004G021300.1	Potri.004G021300	1418935	1420035	(M=213) PTHR10641 - MYB-LIKE DNA-BINDING PROTEIN MYB
Potri.004G021400.1	Potri.004G021400	1424989	1425426	(M=103) PF00240 - Ubiquitin family
Potri.004G021500.1	Potri.004G021500	1428463	1430902	(M=13) K08770 - ubiquitin C
Potri.004G021600.1	Potri.004G021600	1432979	1433443	(M=103) PF00240 - Ubiquitin family
Potri.004G021700.1	Potri.004G021700	1435148	1437603	(M=103) PF00240 - Ubiquitin family
Potri.004G021800.1	Potri.004G021800	1439088	1441152
Potri.004G021900.1	Potri.004G021900	1439879	1444480	(M=103) PF00240 - Ubiquitin family
Potri.004G022000.1	Potri.004G022000	1446475	1447146	(M=103) PF00240 - Ubiquitin family
Potri.004G022200.1	Potri.004G022200	1455454	1455910	(M=103) PF00240 - Ubiquitin family
Potri.004G022300.1	Potri.004G022300	1457755	1458201	(M=103) PF00240 - Ubiquitin family
Potri.004G022400.1	Potri.004G022400	1460736	1461533	ubiquitin family protein; [ ortholog of At4g05240,At4g05250,At4g05260,At4g05230,]
Potri.004G022500.1	Potri.004G022500	1462681	1467835	similar to tyrosyl-DNA phosphodiesterase-related; similar to Chain A; similar to Crystal Structure Of Human Tyrosyl-Dna Phosphodiesterase (Tdp1) (Homo sapiens) GI:20150581; [ ortholog of At5g15170,]
Potri.004G022600.1	Potri.004G022600	1468244	1471289	similar to DNAJ heat shock N-terminal domain-containing protein; similar to SP|Q9UBS4|DnaJ homolog subfamily B member 11 precursor Homo sapiens ; [ ortholog of At1g61770,]
Potri.004G022800.1	Potri.004G022800	1485772	1491904	(M=143) PTHR10209:SF55 - OXIDOREDUCTASE, 2OG-FE(II) OXYGENASE FAMILY PROTEIN
Potri.004G022900.1	Potri.004G022900	1496634	1499288	similar to Hypothetical UPF0085 protein At4g21210.; [ co-ortholog (1of2) of At3g01200, At4g21210, ]
Potri.004G023000.2	Potri.004G023000	1499369	1501874	similar to Expressed protein in Arabidopsis thaliana; similar to expressed protein in Arabidopsis thaliana; [ co-ortholog (2of2) of At4g21215, ]
Potri.004G023100.1	Potri.004G023100	1520132	1521404	(M=106) 1.11.1.7 - Peroxidase.
Potri.004G023300.1	Potri.004G023300	1539244	1540199	similar to harpin-induced protein-related; similar to HIN1-related; similar to harpin-responsive protein-related; weakly similar to hin1 (Nicotiana tabacum) GI:1619321; [ co-ortholog (1of2) of At4g05220, ]
Potri.004G023400.1	Potri.004G023400	1541398	1542220	(M=72) PF03168 - Late embryogenesis abundant protein
Potri.004G023500.1	Potri.004G023500	1546720	1550858	(M=9) KOG0580 - Serine/threonine protein kinase
Potri.004G023700.1	Potri.004G023700	1566994	1569780	(M=1) PF01657//PF11883 - Salt stress response/antifungal // Domain of unknown function (DUF3403)
Potri.004G023800.1	Potri.004G023800	1575797	1578618	(M=30) PF01657//PF07714 - Salt stress response/antifungal // Protein tyrosine kinase
Potri.004G023900.2	Potri.004G023900	1583302	1585994
Potri.004G024000.1	Potri.004G024000	1596989	1599764	(M=25) PF00069//PF01657 - Protein kinase domain // Salt stress response/antifungal
Potri.004G024100.1	Potri.004G024100	1602605	1606136	(M=30) PF01657//PF07714 - Salt stress response/antifungal // Protein tyrosine kinase
Potri.004G024200.1	Potri.004G024200	1608888	1609456	(M=9) PF07714//PF11883 - Protein tyrosine kinase // Domain of unknown function (DUF3403)
Potri.004G024300.1	Potri.004G024300	1615840	1616781	(M=29) PTHR11795:SF83 - RECEPTOR-LIKE PROTEIN KINASE-RELATED
Potri.004G024400.1	Potri.004G024400	1619884	1621743	(M=101) PTHR24420//PTHR24420:SF430 - LEUCINE-RICH REPEAT RECEPTOR-LIKE PROTEIN KINASE // SUBFAMILY NOT NAMED
	Sal 4.1	1620000
Potri.004G024600.1	Potri.004G024600	1649029	1656357	(M=30) PF01657//PF07714 - Salt stress response/antifungal // Protein tyrosine kinase
Potri.004G024700.1	Potri.004G024700	1671623	1672466
Potri.004G024900.1	Potri.004G024900	1698798	1701292	(M=30) PF01657//PF07714 - Salt stress response/antifungal // Protein tyrosine kinase
Potri.004G025000.1	Potri.004G025000	1713473	1713975
Potri.004G025100.1	Potri.004G025100	1731489	1732302	(M=101) PTHR24420//PTHR24420:SF430 - LEUCINE-RICH REPEAT RECEPTOR-LIKE PROTEIN KINASE // SUBFAMILY NOT NAMED
Potri.004G025200.1	Potri.004G025200	1733720	1737009	(M=30) PF01657//PF07714 - Salt stress response/antifungal // Protein tyrosine kinase
Potri.004G025300.1	Potri.004G025300	1753407	1753712
Potri.004G025400.1	Potri.004G025400	1773259	1773900	(M=29) PTHR11795:SF83 - RECEPTOR-LIKE PROTEIN KINASE-RELATED
Potri.004G025500.1	Potri.004G025500	1779990	1781873	(M=101) PTHR24420//PTHR24420:SF430 - LEUCINE-RICH REPEAT RECEPTOR-LIKE PROTEIN KINASE // SUBFAMILY NOT NAMED
Potri.004G025600.1	Potri.004G025600	1812062	1813269	(M=29) PTHR11795:SF83 - RECEPTOR-LIKE PROTEIN KINASE-RELATED
Potri.004G025700.1	Potri.004G025700	1817901	1819583	(M=101) PTHR24420//PTHR24420:SF430 - LEUCINE-RICH REPEAT RECEPTOR-LIKE PROTEIN KINASE // SUBFAMILY NOT NAMED
Potri.004G025800.1	Potri.004G025800	1840395	1847906	(M=30) PF01657//PF07714 - Salt stress response/antifungal // Protein tyrosine kinase
Potri.004G025900.2	Potri.004G025900	1857936	1862268
Potri.004G026000.1	Potri.004G026000	1862958	1872855	(M=30) PF01657//PF07714 - Salt stress response/antifungal // Protein tyrosine kinase
Potri.004G026100.1	Potri.004G026100	1874840	1877611	(M=30) PF01657//PF07714 - Salt stress response/antifungal // Protein tyrosine kinase
Potri.004G026200.2	Potri.004G026200	1888590	1895629
Potri.004G026300.1	Potri.004G026300	1897717	1900254	(M=29) PTHR11795:SF83 - RECEPTOR-LIKE PROTEIN KINASE-RELATED
Potri.004G026400.1	Potri.004G026400	1901664	1903701	(M=101) PTHR24420//PTHR24420:SF430 - LEUCINE-RICH REPEAT RECEPTOR-LIKE PROTEIN KINASE // SUBFAMILY NOT NAMED
Potri.004G026500.1	Potri.004G026500	1913498	1914549
Potri.004G026600.1	Potri.004G026600	1918828	1920526	(M=213) PTHR10641 - MYB-LIKE DNA-BINDING PROTEIN MYB
Potri.004G026700.1	Potri.004G026700	1927581	1930626	(M=31) PF04749 - PLAC8 family
Potri.004G026800.1	Potri.004G026800	1932845	1935510	(M=4) K13125 - nitric oxide synthase-interacting protein
Potri.004G026900.1	Potri.004G026900	1948575	1949030	(M=38) PF00643 - B-box zinc finger
Potri.004G027000.1	Potri.004G027000	1956373	1956660
Potri.004G027100.1	Potri.004G027100	1962656	1963197	(M=38) PF00643 - B-box zinc finger
Potri.004G027200.1	Potri.004G027200	1965540	1966301	(M=12) PTHR10891:SF148 - CALCIUM-BINDING EF HAND FAMILY PROTEIN
Potri.004G027300.1	Potri.004G027300	1975881	1979049	(M=33) PF00954//PF01453//PF07714//PF08276 - S-locus glycoprotein family // D-mannose binding lectin // Protein tyrosine kinase // PAN-like domain
Potri.004G027400.1	Potri.004G027400	1983782	1987125	(M=33) PF00954//PF01453//PF07714//PF08276 - S-locus glycoprotein family // D-mannose binding lectin // Protein tyrosine kinase // PAN-like domain
Potri.004G027500.1	Potri.004G027500	1991221	1992439	(M=101) PTHR24420//PTHR24420:SF430 - LEUCINE-RICH REPEAT RECEPTOR-LIKE PROTEIN KINASE // SUBFAMILY NOT NAMED
Potri.004G027600.1	Potri.004G027600	1992440	1993279	(M=8) PF00954//PF01453 - S-locus glycoprotein family // D-mannose binding lectin
Potri.004G027700.1	Potri.004G027700	1993642	1994339
Potri.004G027800.1	Potri.004G027800	1998352	2002298	S-locus lectin protein kinase family protein; [ ortholog of At4g21390,]
Potri.004G027900.1	Potri.004G027900	2011294	2014970	(M=33) PF00954//PF01453//PF07714//PF08276 - S-locus glycoprotein family // D-mannose binding lectin // Protein tyrosine kinase // PAN-like domain
Potri.004G028000.1	Potri.004G028000	2021259	2026860	similar to Brassica self-incompatibility (S) locus. Expressed in root. Shoot expression limited to limited to the root-hypocotyl transition zone and at the base of lateral roots as; [ ortholog of At4g21380,]
Potri.004G028200.1	Potri.004G028200	2035212	2035617	(M=166) PF08276 - PAN-like domain
Potri.004G028300.1	Potri.004G028300	2036097	2039717	(M=33) PF00954//PF01453//PF07714//PF08276 - S-locus glycoprotein family // D-mannose binding lectin // Protein tyrosine kinase // PAN-like domain
Potri.004G028400.1	Potri.004G028400	2045329	2050303	(M=3) PF00069//PF11883 - Protein kinase domain // Domain of unknown function (DUF3403)
Potri.004G028500.1	Potri.004G028500	2051791	2052144	(M=246) PF01453 - D-mannose binding lectin
Potri.004G028600.1	Potri.004G028600	2056060	2064679	(M=68) PTHR24420//PTHR24420:SF432 - LEUCINE-RICH REPEAT RECEPTOR-LIKE PROTEIN KINASE // SUBFAMILY NOT NAMED
Potri.004G028700.1	Potri.004G028700	2072907	2077872	(M=68) PTHR24420//PTHR24420:SF432 - LEUCINE-RICH REPEAT RECEPTOR-LIKE PROTEIN KINASE // SUBFAMILY NOT NAMED
Potri.004G028800.2	Potri.004G028800	2086540	2089291	similar to U-box domain-containing protein; similar to immediate-early fungal elicitor protein CMPG1 (Petroselinum crispum) GI:14582198; [ co-ortholog (2of3) of At4g21350, ]
Potri.004G029000.1	Potri.004G029000	2107043	2107684
Potri.004G029100.1	Potri.004G029100	2118907	2122110
Potri.004G029200.1	Potri.004G029200	2137847	2138536
Potri.004G029300.1	Potri.004G029300	2148949	2150224	(M=238) PTHR11926:SF15 - UDP-GLUCOSYLTRANSFERASE
Potri.004G029400.1	Potri.004G029400	2150762	2151391	(M=6) KOG1790 - 60s ribosomal protein L34
Potri.004G029500.1	Potri.004G029500	2154644	2155494	similar to expressed protein in Arabidopsis thaliana; [ co-ortholog (2of2) of At1g11440, ]
Potri.004G029600.1	Potri.004G029600	2159539	2161246	(M=33) PF04398 - Protein of unknown function, DUF538
Potri.004G029700.1	Potri.004G029700	2162199	2162710
Potri.004G029800.1	Potri.004G029800	2164085	2165200	(M=69) PTHR12565 - STEROL REGULATORY ELEMENT-BINDING PROTEIN
Potri.004G030000.1	Potri.004G030000	2169699	2171277	(M=613) PF01535 - PPR repeat
Potri.004G030100.3	Potri.004G030100	2171278	2176123
Potri.004G030200.1	Potri.004G030200	2182914	2185839	(M=51) PF01397 - Terpene synthase, N-terminal domain
Potri.004G030300.1	Potri.004G030300	2193078	2193890
Potri.004G030400.1	Potri.004G030400	2210982	2213832	(M=51) PF01397 - Terpene synthase, N-terminal domain
Potri.004G030500.3	Potri.004G030500	2221302	2227068	similar to tetratricopeptide repeat (TPR)-containing protein; [ ortholog of At1g61690,]
Potri.004G030600.1	Potri.004G030600	2243817	2246494	(M=43) PF03000 - NPH3 family
Potri.004G030700.3	Potri.004G030700	2251413	2253808	similar to Leucoanthocyanidin reductase (EC 1.-.-.-) (LAR) (BANYULS) (Anthocyanin spotted testa) (ast).; [ co-ortholog (1of2) of At1g61720, ]
Potri.004G030800.1	Potri.004G030800	2258795	2260728
Potri.004G030900.1	Potri.004G030900	2264355	2264795	(M=23) PF04885 - Stigma-specific protein, Stig1
Potri.004G031000.1	Potri.004G031000	2266821	2267030	(M=23) PF04885 - Stigma-specific protein, Stig1
Potri.004G031100.1	Potri.004G031100	2269685	2272047	(M=2) PTHR10795:SF3 - FURIN
Potri.004G031200.1	Potri.004G031200	2274902	2275892	similar to expressed protein in Arabidopsis thaliana; similar to predicted protein; similar to Arabidopsis thaliana; [ co-ortholog (2of2) of At4g21310, ]
Potri.004G031300.1	Potri.004G031300	2275827	2277110	(M=21) K11251 - histone H2A
Potri.004G031400.1	Potri.004G031400	2282042	2283091	(M=31) PTHR11783 - SULFOTRANSFERASE (SULT)
Potri.004G031500.1	Potri.004G031500	2286768	2288691	similar to Oxygen-evolving enhancer protein 3-1; similar to chloroplast precursor (OEE3) (16 kDa subunit of oxygen evolving system of photosystem II) (OEC 16 kDa subunit).; [ co-ortholog (1of2) of At4g21280, At4g05180, ]
Potri.004G031600.1	Potri.004G031600	2290207	2296478	similar to KINESIN-LIKE PROTEIN A; similar to ARABIDOPSIS THALIANA KINESIN 1; [ co-ortholog (2of2) of At4g05190, At4g21270, ]
Potri.004G031700.1	Potri.004G031700	2296643	2298747	similar to Thioredoxin-like 4.; [ co-ortholog (1of3) of At1g11530, ]
Potri.004G031800.2	Potri.004G031800	2299675	2302219
Potri.004G031900.1	Potri.004G031900	2303412	2304018	(M=14) PTHR14255 - ATP-DEPENDENT PROTEASE (CEREBLON)
Potri.004G032000.1	Potri.004G032000	2307264	2307992	(M=29) PTHR11795:SF83 - RECEPTOR-LIKE PROTEIN KINASE-RELATED
Potri.004G032100.2	Potri.004G032100	2320115	2322402
Potri.004G032200.1	Potri.004G032200	2331919	2333918	similar to octicosapeptide/Phox/Bem1p (PB1) domain-containing protein; [ co-ortholog (1of2) of At4g05150, ]
Potri.004G032300.2	Potri.004G032300	2343234	2346975	equilibrative nucleoside transporter family protein; similar to SWISS-PROT:P31381 nucleoside transporter FUN26 (Saccharomyces cerevisiae); [ co-ortholog (1of4) of At4g05120, At4g05130, At4g05140, At4g05110, ]
Potri.004G032500.4	Potri.004G032500	2359229	2362509	equilibrative nucleoside transporter family protein; similar to SWISS-PROT:P31381 nucleoside transporter FUN26 (Saccharomyces cerevisiae); [ co-ortholog (4of4) of At4g05120, At4g05130, At4g05140, At4g05110, ]
Potri.004G032600.1	Potri.004G032600	2363074	2363847	(M=12) PF00075 - RNase H
Potri.004G032700.2	Potri.004G032700	2368144	2376386
Potri.004G032800.1	Potri.004G032800	2383910	2388213	ABC1 family protein; ABC1 family protein; [ co-ortholog (2of2) of At1g11390, At1g61640, ]
Potri.004G032900.1	Potri.004G032900	2400358	2401326	(M=39) PF00407 - Pathogenesis-related protein Bet v I family
Potri.004G033000.1	Potri.004G033000	2405464	2406275	(M=39) PF00407 - Pathogenesis-related protein Bet v I family
Potri.004G033100.1	Potri.004G033100	2417224	2418726	similar to putative MYB transcription factor. [ORG:Malus x domestica]; [ ortholog of AAS55546,At4g05100,At4g21440,]
Potri.004G033200.2	Potri.004G033200	2429454	2435409	similar to Putative PAP-specific phosphatase; similar to mitochondrial precursor (3'(2'); similar to 5'- bisphosphate nucleotidase) (EC 3.1.3.7) (3'(2'); similar to 5-bisphosphonucleoside 3'(2')-phosphohydrolase) (DPNPase).; [ ortholog of At4g05090,]
Potri.004G033400.1	Potri.004G033400	2439260	2440092
Potri.004G033500.2	Potri.004G033500	2444058	2447187
Potri.004G033600.1	Potri.004G033600	2451393	2454918	similar to monosaccharid transport protein. [ORG:Vicia faba]; [ ortholog of AAB06594,CAB07812,CAD91335,Q41144,AAL16970,At1g11260,]
Potri.004G033800.1	Potri.004G033800	2478628	2480996	armadillo/beta-catenin repeat family protein; similar to armadillo/beta-catenin-like repeats; [ co-ortholog (2of2) of At1g61350, ]
Potri.004G033900.1	Potri.004G033900	2486214	2494271	(M=6) PTHR23125:SF17 - GRR1-RELATED, ARATH
Potri.004G034000.1	Potri.004G034000	2487794	2489134	(M=5) PTHR11886//PTHR11886:SF22 - DYNEIN LIGHT CHAIN // SUBFAMILY NOT NAMED
Potri.004G034100.1	Potri.004G034100	2507489	2512869	similar to NADH dehydrogenase-like protein. [ORG:Medicago sativa]; [ co-ortholog (1of2) of At4g05020, At4g21490, AAL15652, ]
Potri.004G034200.1	Potri.004G034200	2517223	2518334	similar to expressed protein in Arabidopsis thaliana; similar to expression supported by MPSS; [ co-ortholog (1of2) of At4g21500, ]
Potri.004G034400.1	Potri.004G034400	2528776	2530230	F-box family protein; similar to late embryogenesis abundant protein GI:1350540 from (Picea glauca); [ co-ortholog (1of2) of At1g61340, ]
Potri.004G034500.1	Potri.004G034500	2535961	2537674	similar to hypothetical protein; [ co-ortholog (2of2) of At1g61330, At1g61320, ]
Potri.004G034600.1	Potri.004G034600	2539362	2541805	(M=2) KOG2919 - Guanine nucleotide-binding protein
Potri.004G034700.1	Potri.004G034700	2545681	2557687	similar to ATP-binding cassette transport protein; putative; similar to member of MRP subfamily; [ co-ortholog (1of4) of At1g30410, At1g30420, ]
Potri.004G035000.1	Potri.004G035000	2608489	2609148
Potri.004G035100.2	Potri.004G035100	2611249	2615453
Potri.004G035200.2	Potri.004G035200	2617060	2619967	similar to expressed protein in Arabidopsis thaliana; [ co-ortholog (1of2) of At1g11240, ]
Potri.004G035300.1	Potri.004G035300	2629902	2639030	(M=6) PTHR23336//PTHR23336:SF2 - ZINC FINGER CW-TYPE COILED-COIL DOMAIN PROTEIN 3. // SUBFAMILY NOT NAMED
Potri.004G035400.1	Potri.004G035400	2640068	2640976	similar to Putative syntaxin 125 (AtSYP125).; [ ortholog of At1g11250,At1g61290,]
Potri.004G035500.1	Potri.004G035500	2643524	2645579	similar to VPS28 protein homolog 2.; [ co-ortholog (1of2) of At4g21560, ]
Potri.004G035600.2	Potri.004G035600	2649043	2654547	similar to transcription-coupled DNA repair protein-related; [ co-ortholog (1of3) of At5g28740, ]
Potri.004G035800.1	Potri.004G035800	2673830	2678775	(M=3) K12486 - stromal membrane-associated protein
Potri.004G035900.1	Potri.004G035900	2682417	2686951	similar to expressed protein in Arabidopsis thaliana; [ co-ortholog (1of3) of At4g21570, At1g11200, ]
Potri.004G036000.1	Potri.004G036000	2688166	2689145	(M=20) PF02140 - Galactose binding lectin domain
Potri.004G036100.1	Potri.004G036100	2689804	2693021	similar to oxidoreductase; zinc-binding dehydrogenase family protein; similar to Pig3 Homo sapiens; similar to PID:G2754812; [ ortholog of At4g21580,]
Potri.004G036300.1	Potri.004G036300	2708890	2711596	(M=7) K03885 - NADH dehydrogenase
Potri.004G036400.3	Potri.004G036400	2723075	2726781
Potri.004G036500.1	Potri.004G036500	2731318	2732460
Potri.004G036600.1	Potri.004G036600	2733630	2738323	(M=7) PTHR10687 - SECRETORY CARRIER-ASSOCIATED MEMBRANE PROTEIN (SCAMP)
Potri.004G036700.1	Potri.004G036700	2741206	2742078	(M=7) PTHR10687 - SECRETORY CARRIER-ASSOCIATED MEMBRANE PROTEIN (SCAMP)
Potri.004G036800.3	Potri.004G036800	2744453	2752744	similar to expressed protein in Arabidopsis thaliana; similar to expressed protein in Arabidopsis thaliana; [ co-ortholog (1of2) of At1g11170, At1g61240, ]
Potri.004G036900.2	Potri.004G036900	2762219	2766093
Potri.004G037000.2	Potri.004G037000	2775003	2781587
Potri.004G037100.1	Potri.004G037100	2791335	2792981	similar to expressed protein in Arabidopsis thaliana; [ co-ortholog (1of2) of At1g61170, ]
Potri.004G037200.2	Potri.004G037200	2795361	2799559	similar to expressed protein in Arabidopsis thaliana; [ co-ortholog (1of2) of At1g11120, ]
Potri.004G037300.1	Potri.004G037300	2796632	2796978
Potri.004G037400.1	Potri.004G037400	2809827	2811087	(M=52) PF01344 - Kelch motif
Potri.004G037500.1	Potri.004G037500	2816640	2817698
Potri.004G037600.1	Potri.004G037600	2817813	2822411	similar to expressed protein in Arabidopsis thaliana; [ co-ortholog (2of2) of At4g09300, At1g61150, ]
Potri.004G037700.1	Potri.004G037700	2834203	2844395	(M=5) PTHR10799:SF133 - SNF2 DOMAIN-CONTAINING PROTEIN / HELICASE DOMAIN-CONTAINING PROTEIN / RING FINGER DOMAIN-CONTAINING PROTEIN
Potri.004G037800.2	Potri.004G037800	2851685	2855880
Potri.004G037900.1	Potri.004G037900	2858742	2863866	(M=51) PF01397 - Terpene synthase, N-terminal domain
Potri.004G038000.1	Potri.004G038000	2890407	2891894	no apical meristem (NAM) family protein; similar to NAM protein GI:1279639 from (Petunia hybrida); [ co-ortholog (1of2) of At1g61110, ]
Potri.004G038100.1	Potri.004G038100	2903339	2907074	similar to alpha-galactosidase. [ORG:Phaseolus vulgaris]; [ co-ortholog (3of3) of AAA73963, P14749, T10860, T06388, AAA73964, CAA03733, CAA32772, S07472, ]
Potri.004G038200.1	Potri.004G038200	2912268	2913050	(M=205) PF01582 - TIR domain

## Sheet: Sal 4.2
Transcript Name	Gene Name	Gene Start (bp)	Gene End (bp)	Description	SMART Description
Potri.004G063600.1	Potri.004G063600	5255768	5260239	(M=13) PTHR24420//PTHR24420:SF697 - LEUCINE-RICH REPEAT RECEPTOR-LIKE PROTEIN KINASE
Potri.004G063700.1	Potri.004G063700	5263436	5268434	(M=5) PTHR10178 - GAG/POL/ENV POLYPROTEIN
Potri.004G063900.2	Potri.004G063900	5275957	5279179
Potri.004G064000.1	Potri.004G064000	5288375	5295176	similar to expressed protein in Arabidopsis thaliana; [ co-ortholog (1of2) of At1g29690, ]
Potri.004G064100.1	Potri.004G064100	5298874	5300862	(M=9) PTHR11654:SF21 - NITRATE TRANSPORTER (NTL1)
Potri.004G064300.2	Potri.004G064300	5311098	5320086
Potri.004G064400.1	Potri.004G064400	5337388	5344573	similar to ankyrin protein kinase; putative; similar to ankyrin-kinase (Medicago truncatula) gi|18700701|gb|AAL78674|; [ ortholog of At4g18950,]
Potri.004G064500.1	Potri.004G064500	5350849	5353398	GDSL-motif lipase/hydrolase family protein; similar to family 2 lipase EXL3 (GI:15054386) and EXL2 (GI:15054384) (Arabidopsis thaliana); [ ortholog of At1g29660,At5g15720,At1g29670,]
Potri.004G064600.2	Potri.004G064600	5364752	5376465
Potri.004G064800.1	Potri.004G064800	5389020	5390899
Potri.004G064900.1	Potri.004G064900	5391182	5393675	similar to expressed protein in Arabidopsis thaliana; [ ortholog of At2g34540,]
Potri.004G065000.1	Potri.004G065000	5422929	5424800	similar to truncated Gibberellin 2-oxidase. [ORG:Cucurbita maxima]; [ ortholog of At2g34555,CAC85925,At1g30040,]
Potri.004G065100.1	Potri.004G065100	5453558	5460598	(M=4) PTHR23074:SF19 - KATANIN-RELATED
Potri.004G065200.1	Potri.004G065200	5461920	5466631	(M=6) 1.1.3.15 - (S)-2-hydroxy-acid oxidase.
Potri.004G065300.1	Potri.004G065300	5478383	5479162	similar to expressed protein in Arabidopsis thaliana; [ co-ortholog (1of2) of At1g30190, At2g34610, ]
Potri.004G065400.1	Potri.004G065400	5485996	5490033	similar to FLAGELLIN-SENSITIVE 2; [ co-ortholog (1of2) of At5g46330, ]
Potri.004G065600.1	Potri.004G065600	5492038	5494783
Potri.004G065700.1	Potri.004G065700	5497924	5498193
Potri.004G065800.4	Potri.004G065800	5518212	5526108
Potri.004G065900.1	Potri.004G065900	5535439	5537904	F-box family protein; [ co-ortholog (2of2) of At4g18380, At5g46170, ]
Potri.004G066000.1	Potri.004G066000	5545185	5548824	similar to 20S proteasome beta subunit B (PBB2) (PRCFC); similar to 20S proteasome beta subunit PBB2 (Arabidopsis thaliana) GI:3421104; similar to cDNA proteasome subunit prcfc GI:2511575; similar to 20S proteasome beta subunit B (PBB2) (PRCFC); similar t
Potri.004G066100.1	Potri.004G066100	5551614	5559286	similar to Putative nucleic acid binding protein At4g18375.; [ co-ortholog (1of4) of At4g18375, At5g46190, ]
Potri.004G066200.2	Potri.004G066200	5563692	5567217	protein phosphatase 2C family protein; PP2C family protein; similar to protein phosphatase-2C GI:3643088 from (Mesembryanthemum crystallinum); protein phosphatase 2C family protein; similar to PP2C family pro; [ co-ortholog (1of2) of At1g16220, At1g79630,
Potri.004G066300.2	Potri.004G066300	5568952	5572103
Potri.004G066400.1	Potri.004G066400	5573301	5573592
Potri.004G066500.1	Potri.004G066500	5574161	5575057
Potri.004G066600.1	Potri.004G066600	5577029	5579431	similar to pentatricopeptide (PPR) repeat-containing protein; [ co-ortholog (1of2) of At2g26790, ]
Potri.004G066700.2	Potri.004G066700	5584445	5586876	similar to expressed protein in Arabidopsis thaliana; [ ortholog of At1g73350,]
Potri.004G066800.1	Potri.004G066800	5589598	5590402
Potri.004G066900.2	Potri.004G066900	5592279	5594874
Potri.004G067000.1	Potri.004G067000	5599311	5603317	similar to alcohol dehydrogenase; putative; similar to alcohol dehydrogenase from Solanum tuberosum (SP|p14673|; similar to alcohol dehydrogenase; putative; similar to alcohol dehydrogenase from Solanum tuberosum (SP|p14|; [ ortholog of At5g24760,]
Potri.004G067100.1	Potri.004G067100	5603411	5604672	(M=72) PF03168 - Late embryogenesis abundant protein
Potri.004G067200.1	Potri.004G067200	5605513	5608453	(M=1) PTHR13379 - UNCHARACTERIZED DUF1308
Potri.004G067300.2	Potri.004G067300	5608560	5610637	similar to expressed protein in Arabidopsis thaliana; [ co-ortholog (1of2) of At3g05070, ]
Potri.004G067400.3	Potri.004G067400	5611204	5616943	similar to expressed protein in Arabidopsis thaliana; [ co-ortholog (1of2) of At1g73390, At1g17940, ]
Potri.004G067500.1	Potri.004G067500	5616927	5618130
Potri.004G067600.1	Potri.004G067600	5623910	5624542	(M=32) PF00197 - Trypsin and protease inhibitor
Potri.004G067700.1	Potri.004G067700	5625646	5628879	(M=3) KOG4762 - DNA replication factor
Potri.004G067900.1	Potri.004G067900	5641320	5642514	similar to trypsin protein inhibitor 3. [ORG:Cicer arietinum]; [ co-ortholog (2of3) of S19190, BAD04942, BAD04939, JC7311, AAB21123, B45588, P09941, P25272, P83594, JQ0968, AAB23464, 1AVX_B, TISYB, AAB26177, CAH61462, P32733, P83051, AAA32618, AAT45474, P
Potri.004G068000.1	Potri.004G068000	5648815	5650607	(M=25) PF02893 - GRAM domain
Potri.004G068100.1	Potri.004G068100	5653191	5655210	(M=25) PF02893 - GRAM domain
Potri.004G068200.1	Potri.004G068200	5672664	5673881	(M=25) PF02893 - GRAM domain
Potri.004G068300.1	Potri.004G068300	5677555	5678736	(M=74) PTHR24420//PTHR24420:SF474 - LEUCINE-RICH REPEAT RECEPTOR-LIKE PROTEIN KINASE // SUBFAMILY NOT NAMED
Potri.004G068400.1	Potri.004G068400	5679567	5681863	similar to expressed protein in Arabidopsis thaliana; [ ortholog of At2g25720,]
Potri.004G068500.2	Potri.004G068500	5683814	5686181	proton-dependent oligopeptide transport (POT) family protein; [ co-ortholog (2of2) of At5g14940, At3g01350, ]
Potri.004G068600.1	Potri.004G068600	5692864	5694083
Potri.004G068700.1	Potri.004G068700	5697360	5702765	(M=12) PF05623 - Protein of unknown function (DUF789)
Potri.004G068800.1	Potri.004G068800	5713082	5713587
Potri.004G068900.1	Potri.004G068900	5714112	5714443
Potri.004G069000.1	Potri.004G069000	5724790	5725448
Potri.004G069100.1	Potri.004G069100	5734798	5735748
Potri.004G069300.1	Potri.004G069300	5749153	5751838	(M=14) KOG2262 - Sexual differentiation process protein ISP4
Potri.004G069400.1	Potri.004G069400	5752665	5757213
Potri.004G069500.1	Potri.004G069500	5760187	5760510	(M=19) 2.4.1.237 - Flavonol 7-O-beta-glucosyltransferase.
Potri.004G069600.1	Potri.004G069600	5766729	5768358	UDP-glucoronosyl/UDP-glucosyl transferase family protein; UDP-glucoronosyl/UDP-glucosyl transferase family protein; [ ortholog of At3g16520,]
Potri.004G069700.1	Potri.004G069700	5777868	5779107	(M=19) 2.4.1.237 - Flavonol 7-O-beta-glucosyltransferase.
Potri.004G069800.1	Potri.004G069800	5780432	5781969	(M=19) 2.4.1.237 - Flavonol 7-O-beta-glucosyltransferase.
Potri.004G069900.1	Potri.004G069900	5793484	5794914	(M=19) 2.4.1.237 - Flavonol 7-O-beta-glucosyltransferase.
Potri.004G070000.1	Potri.004G070000	5801249	5802703	(M=19) 2.4.1.237 - Flavonol 7-O-beta-glucosyltransferase.
Potri.004G070100.1	Potri.004G070100	5832840	5834911	(M=19) 2.4.1.237 - Flavonol 7-O-beta-glucosyltransferase.
Potri.004G070200.1	Potri.004G070200	5850034	5852367	(M=3) K12795 - suppressor of G2 allele of SKP1
Potri.004G070300.1	Potri.004G070300	5854142	5855027
Potri.004G070400.1	Potri.004G070400	5868664	5869320
Potri.004G070500.1	Potri.004G070500	5872407	5875585	(M=2) PF02902//PF03514 - Ulp1 protease family, C-terminal catalytic domain // GRAS domain family
Potri.004G070600.1	Potri.004G070600	5893251	5893514
Potri.004G070700.1	Potri.004G070700	5908415	5909401	(M=19) 2.4.1.237 - Flavonol 7-O-beta-glucosyltransferase.
Potri.004G070800.1	Potri.004G070800	5915088	5916543	(M=238) PTHR11926:SF15 - UDP-GLUCOSYLTRANSFERASE
Potri.004G070900.1	Potri.004G070900	5949416	5950846	(M=19) 2.4.1.237 - Flavonol 7-O-beta-glucosyltransferase.
Potri.004G071000.1	Potri.004G071000	5959943	5961835	(M=19) 2.4.1.237 - Flavonol 7-O-beta-glucosyltransferase.
Potri.004G071100.4	Potri.004G071100	5968858	5972575	similar to putative protein phosphatase. [ORG:Rubus idaeus]; [ co-ortholog (2of2) of CAB61630, ]
Potri.004G071200.1	Potri.004G071200	5974421	5975736
Potri.004G071300.1	Potri.004G071300	5977244	5978092
Potri.004G071400.1	Potri.004G071400	5996280	5999525	(M=64) PF02892 - BED zinc finger
Potri.004G071500.1	Potri.004G071500	6001274	6001710	(M=51) PF05678 - VQ motif
Potri.004G071600.1	Potri.004G071600	6030611	6034597	(M=2) PF02902//PF03514 - Ulp1 protease family, C-terminal catalytic domain // GRAS domain family
Potri.004G071700.1	Potri.004G071700	6041258	6041857
Potri.004G071800.1	Potri.004G071800	6046636	6049267	(M=1) PTHR24015:SF131 - PENTATRICOPEPTIDE (PPR) REPEAT-CONTAINING PROTEIN
Potri.004G071900.1	Potri.004G071900	6049458	6051770	similar to NADH-ubiquinone oxidoreductase. [ORG:Retama raetam]; [ co-ortholog (1of2) of At5g52840, AAL32032, At4g28005, ]
Potri.004G072100.1	Potri.004G072100	6066060	6071494	(M=5) PF04278 - Tic22-like family
Potri.004G072200.1	Potri.004G072200	6072384	6077929	similar to DNAJ heat shock N-terminal domain-containing protein; similar to sec63 domain-containing protein; similar to SP|Q9UGP8|Translocation protein SEC63 homolog {Homo {sapiens} ; [ co-ortholog (1of2) of At4g21180, At1g79940, ]
Potri.004G072300.1	Potri.004G072300	6081465	6081758
Potri.004G072400.2	Potri.004G072400	6084064	6089781
Potri.004G072500.1	Potri.004G072500	6089864	6091272	(M=1) PTHR13812:SF2 - ORNITHINE CYCLODEAMINASE
Potri.004G072600.1	Potri.004G072600	6092139	6092919
Potri.004G072700.1	Potri.004G072700	6093076	6093207
Potri.004G072800.2	Potri.004G072800	6093988	6097303	seven in absentia (SINA) family protein; similar to SIAH1 protein (Brassica napus var. napus) GI:7657876; [ co-ortholog (2of3) of At1g66610, At1g66620, At1g66630, ]
Potri.004G073000.1	Potri.004G073000	6105537	6106112	(M=15) PTHR22814//PTHR22814:SF56 - COPPER TRANSPORT PROTEIN ATOX1-RELATED // SUBFAMILY NOT NAMED
Potri.004G073100.1	Potri.004G073100	6109223	6110216	(M=15) PTHR22814//PTHR22814:SF56 - COPPER TRANSPORT PROTEIN ATOX1-RELATED // SUBFAMILY NOT NAMED
Potri.004G073200.1	Potri.004G073200	6115565	6116769	(M=421) PF00067 - Cytochrome P450
Potri.004G073300.1	Potri.004G073300	6127618	6131875	(M=4) PTHR12802:SF30 - OS06G0105800 PROTEIN
Potri.004G073400.1	Potri.004G073400	6136519	6137607
Potri.004G073500.1	Potri.004G073500	6141125	6143314	(M=4) PTHR12146 - 40S RIBOSOMAL PROTEIN S10
Potri.004G073600.1	Potri.004G073600	6143799	6146941	(M=6) K04079 - molecular chaperone HtpG
Potri.004G073700.1	Potri.004G073700	6149875	6154713	(M=2) PF05096 - Glutamine cyclotransferase
Potri.004G073800.1	Potri.004G073800	6155548	6157169	(M=3) PTHR24420//PTHR24420:SF827 - LEUCINE-RICH REPEAT RECEPTOR-LIKE PROTEIN KINASE
Potri.004G073900.1	Potri.004G073900	6157646	6160086	glycoside hydrolase family 28 protein; polygalacturonase (pectinase) family protein; weakly similar to SP|P27644|Polygalacturonase EC (3 2.1.15.Pectinase) ({Agrobacterium) {tumefaciens} ; [ co-ortholog (2of2) of At3g48950, ]
Potri.004G074000.1	Potri.004G074000	6171253	6173458	similar to unnamed protein product. [ORG:Glycine max]; [ co-ortholog (2of3) of At4g25700, At5g52570, CAG26854, ]
Potri.004G074100.1	Potri.004G074100	6182278	6186944	(M=2) PF01535//PF11977 - PPR repeat // Zc3h12a-like Ribonuclease NYN domain
Potri.004G074200.1	Potri.004G074200	6187594	6187923
Potri.004G074300.4	Potri.004G074300	6194387	6197442
Potri.004G074400.2	Potri.004G074400	6213982	6220184
Potri.004G074500.1	Potri.004G074500	6223641	6227243	(M=613) PF01535 - PPR repeat
Potri.004G074600.2	Potri.004G074600	6227395	6230876
Potri.004G074700.1	Potri.004G074700	6234349	6236355	(M=613) PF01535 - PPR repeat
Potri.004G074800.1	Potri.004G074800	6241013	6245172	(M=42) K09338 - homeobox-leucine zipper protein
Potri.004G074900.1	Potri.004G074900	6251956	6256365	similar to isocitrate dehydrogenase; putative; similar to NADP+ isocitrate dehydrogenase; putative; similar to strong similarity to isocitrate dehydrogenase SP|Q40345 from (Medicago sativa); [ co-ortholog (1of2) of At1g65930, ]
Potri.004G075000.1	Potri.004G075000	6258764	6259347	(M=59) PTHR23024:SF10 - CARBOXYLESTERASE-RELATED
Potri.004G075100.1	Potri.004G075100	6259702	6265995	(M=16) K08869 - aarF domain-containing kinase
Potri.004G075200.1	Potri.004G075200	6269490	6273742	similar to glutamate decarboxylase 1. [ORG:Lotus corniculatus var. japonicus]; [ co-ortholog (1of3) of AAP85548, CAG30580, ]
Potri.004G075300.1	Potri.004G075300	6276672	6280347	similar to glutamate decarboxylase 1. [ORG:Lotus corniculatus var. japonicus]; [ co-ortholog (3of3) of AAP85548, CAG30580, ]
Potri.004G075400.1	Potri.004G075400	6286841	6288941	(M=71) PF00582 - Universal stress protein family
Potri.004G075500.2	Potri.004G075500	6293930	6298674
Potri.004G075600.1	Potri.004G075600	6300120	6308679	zinc finger (ZPR1-type) family protein; [ ortholog of At5g37340,At5g22480,]
Potri.004G075700.1	Potri.004G075700	6310298	6316014	pre-mRNA splicing factor PRP38 family protein; pre-mRNA splicing factor PRP38 family protein; [ co-ortholog (1of2) of At5g37370, ]
Potri.004G075800.2	Potri.004G075800	6326231	6330816	amine oxidase family protein; similar to polyamine oxidase SP:O64411 (Zea mays); similar to flavin-containing; [ co-ortholog (1of2) of At1g65840, ]
Potri.004G075900.1	Potri.004G075900	6333019	6335092	(M=5) PTHR11019//PTHR11019:SF28 - THIJ/PFPI
Potri.004G076000.1	Potri.004G076000	6338888	6341316	(M=5) PTHR11019//PTHR11019:SF28 - THIJ/PFPI
Potri.004G076100.1	Potri.004G076100	6350243	6353142	(M=12) KOG0594 - Protein kinase PCTAIRE and related kinases
Potri.004G076200.1	Potri.004G076200	6354062	6356276	(M=5) PTHR11019//PTHR11019:SF28 - THIJ/PFPI
Potri.004G076300.1	Potri.004G076300	6356786	6359261
Potri.004G076500.1	Potri.004G076500	6366034	6367167	(M=82) PTHR24420//PTHR24420:SF441 - LEUCINE-RICH REPEAT RECEPTOR-LIKE PROTEIN KINASE // SUBFAMILY NOT NAMED
Potri.004G076600.2	Potri.004G076600	6370249	6374556
Potri.004G076700.1	Potri.004G076700	6376577	6379057	(M=103) PTHR23155//PTHR23155:SF121 - LEUCINE-RICH REPEAT-CONTAINING PROTEIN // SUBFAMILY NOT NAMED
Potri.004G076800.1	Potri.004G076800	6382349	6383233	(M=232) PF00646 - F-box domain
Potri.004G076900.1	Potri.004G076900	6383878	6384918	(M=4) PF09133 - SANTA (SANT Associated)
Potri.004G077000.1	Potri.004G077000	6384946	6385935
Potri.004G077100.1	Potri.004G077100	6386389	6393744	(M=18) PTHR10887:SF27 - TRNA-SPLICING ENDONUCLEASE POSITIVE EFFECTOR-RELATED
Potri.004G077200.1	Potri.004G077200	6395221	6395588	(M=567) PF00931 - NB-ARC domain
Potri.004G077300.1	Potri.004G077300	6405142	6406094	(M=232) PF00646 - F-box domain
Potri.004G077400.2	Potri.004G077400	6406276	6409086
Potri.004G077500.1	Potri.004G077500	6411826	6415627	(M=18) PTHR10887:SF27 - TRNA-SPLICING ENDONUCLEASE POSITIVE EFFECTOR-RELATED
Potri.004G077600.1	Potri.004G077600	6424762	6430052	similar to tRNA-splicing endonuclease positive effector-related; similar to SEN1; [ co-ortholog (2of3) of At1g65780, At1g65810, ]
Potri.004G077800.4	Potri.004G077800	6436979	6443573
Potri.004G077900.1	Potri.004G077900	6447180	6448407
Potri.004G078000.1	Potri.004G078000	6449481	6451792	similar to 60S ribosomal protein L19-3.; [ ortholog of At4g02230,]
Potri.004G078100.1	Potri.004G078100	6452863	6454576	similar to microsomal glutathione s-transferase; putative; similar to MGST3_HUMAN SP:O14880; [ co-ortholog (1of2) of At1g65820, ]
Potri.004G078200.2	Potri.004G078200	6461498	6471372
Potri.004G078300.1	Potri.004G078300	6476384	6479811	(M=4) K01527 - nascent polypeptide-associated complex subunit beta
Potri.004G078400.1	Potri.004G078400	6481504	6485187	(M=4) PTHR24420//PTHR24420:SF580 - LEUCINE-RICH REPEAT RECEPTOR-LIKE PROTEIN KINASE
Potri.004G078500.1	Potri.004G078500	6486893	6489311	similar to hypothetical protein. [ORG:Cicer arietinum]; [ co-ortholog (1of2) of At1g65720, CAA10123, ]
Potri.004G078600.1	Potri.004G078600	6492536	6493249
Potri.004G078700.1	Potri.004G078700	6500859	6504139	similar to NC domain-containing protein; [ co-ortholog (1of3) of At5g16330, At3g02700, At5g16360, ]
Potri.004G078800.1	Potri.004G078800	6522970	6525335	(M=106) PF03514 - GRAS domain family
Potri.004G078900.1	Potri.004G078900	6531639	6536648	(M=1) PF03129//PF09180 - Anticodon binding domain // Prolyl-tRNA synthetase, C-terminal
	Sal 4.2	6540000
Potri.004G079000.2	Potri.004G079000	6542704	6549048
Potri.004G079100.1	Potri.004G079100	6550267	6553701	(M=12) 1.16.1.7 - Ferric-chelate reductase (NADH).
Potri.004G079200.3	Potri.004G079200	6557306	6561103	similar to ferric-chelate reductase; putative; similar to ferric-chelate reductase (FRO1) (Pisum sativum) GI:15341529; [ co-ortholog (2of2) of At5g23990, At5g23980, ]
Potri.004G079300.2	Potri.004G079300	6568886	6571763
Potri.004G079400.1	Potri.004G079400	6577274	6579675	(M=5) KOG0126 - Predicted RNA-binding protein (RRM superfamily)
Potri.004G079500.1	Potri.004G079500	6578898	6579367
Potri.004G079600.1	Potri.004G079600	6580703	6581513
Potri.004G079900.1	Potri.004G079900	6596304	6596945	similar to expressed protein in Arabidopsis thaliana; [ co-ortholog (1of2) of At4g25690, At5g52550, At4g25670, ]
Potri.004G080000.1	Potri.004G080000	6597139	6597297
Potri.004G080100.1	Potri.004G080100	6602959	6604460	similar to septum site-determining protein (MIND); similar to MinD (Arabidopsis thaliana) GI:6759277; similar to Membrane ATPase required for correct positioning of the chloroplast division apparatus; [ ortholog of At5g24020,]
Potri.004G080200.1	Potri.004G080200	6606967	6609251	(M=38) PF01357//PF03330 - Pollen allergen // Rare lipoprotein A (RlpA)-like double-psi beta-barrel
Potri.004G080300.1	Potri.004G080300	6613162	6613949	(M=31) PF00917 - MATH domain
Potri.004G080500.1	Potri.004G080500	6623515	6623726
Potri.004G080600.1	Potri.004G080600	6624851	6626529
Potri.004G080700.1	Potri.004G080700	6637781	6638736	(M=36) PTHR11260//PTHR11260:SF54 - GLUTATHIONE S-TRANSFERASE, GST, SUPERFAMILY, GST DOMAIN CONTAINING // SUBFAMILY NOT NAMED
Potri.004G080800.4	Potri.004G080800	6638772	6649206
	SSR O127	6640000		Caseys et al. 2015 QTL for Salicortin isomer 3
Potri.004G080900.1	Potri.004G080900	6671412	6677431	(M=9) PTHR22870:SF25 - REGULATOR OF CHROMOSOME CONDENSATION-RELATED
Potri.004G081100.2	Potri.004G081100	6688094	6692343
Potri.004G081300.1	Potri.004G081300	6705500	6709825	(M=9) 2.4.1.13 - Sucrose synthase.
Potri.004G081400.1	Potri.004G081400	6711970	6714791	(M=11) PTHR13271 - UNCHARACTERIZED PUTATIVE METHYLTRANSFERASE
Potri.004G081500.1	Potri.004G081500	6717614	6720756	(M=7) 2.5.1.32 - 15-cis-phytoene synthase.
Potri.004G081600.1	Potri.004G081600	6723982	6724212
Potri.004G081700.1	Potri.004G081700	6728927	6731234	similar to leucine-rich repeat transmembrane protein kinase; putative; [ co-ortholog (2of2) of At1g27190, ]
Potri.004G081800.5	Potri.004G081800	6741663	6753728
Potri.004G081900.1	Potri.004G081900	6747998	6749208
Potri.004G082000.1	Potri.004G082000	6760094	6762306	(M=48) KOG1176 - Acyl-CoA synthetase
Potri.004G082100.1	Potri.004G082100	6768595	6771530	similar to expressed protein in Arabidopsis thaliana; [ ortholog of At1g66080,]
Potri.004G082200.2	Potri.004G082200	6773564	6777873	similar to translation initiation factor-related; similar to Eukaryotic translation initiation factor 3 subunit 1 (eIF-3 alpha) (eIF3 p35) (eIF3j) (Swiss-Prot:O75822) (Homo sapiens); [ co-ortholog (1of3) of At1g66070, At5g37475, ]
Potri.004G082300.2	Potri.004G082300	6778244	6780850
Potri.004G082400.2	Potri.004G082400	6781467	6786649
Potri.004G082500.1	Potri.004G082500	6801737	6802315
Potri.004G082600.1	Potri.004G082600	6820629	6825367	(M=9) PTHR10527:SF5 - IMPORTIN-5 (IMPORTIN SUBUNIT BETA-3)
Potri.004G082700.1	Potri.004G082700	6826985	6827888
Potri.004G082800.1	Potri.004G082800	6828739	6835387	(M=2) K03934 - NADH dehydrogenase (ubiquinone) Fe-S protein 1
Potri.004G082900.1	Potri.004G082900	6841650	6852083	similar to nicastrin-related; weakly similar to Nicastrin precursor (Swiss-Prot:Q92542) (Homo sapiens); similar to nicastrin-related; weakly similar to Nicastrin precursor (Swiss-Prot:Q92542) (Homo sapiens); similar to expressed protein in Arabidopsis tha
Potri.004G083000.1	Potri.004G083000	6853295	6854879	(M=143) PTHR10209:SF55 - OXIDOREDUCTASE, 2OG-FE(II) OXYGENASE FAMILY PROTEIN
Potri.004G083100.1	Potri.004G083100	6864049	6866067	(M=143) PTHR10209:SF55 - OXIDOREDUCTASE, 2OG-FE(II) OXYGENASE FAMILY PROTEIN
Potri.004G083200.1	Potri.004G083200	6868388	6874442	(M=1) PTHR10953:SF8 - MOLYBDOPTERIN BIOSYNTHESIS MOEB PROTEIN
Potri.004G083300.1	Potri.004G083300	6882243	6890903	similar to Potassium channel SKOR (Stelar K(+) outward rectifying channel).; [ co-ortholog (2of4) of At3g02850, ]
Potri.004G083400.1	Potri.004G083400	6890980	6891891
Potri.004G083500.1	Potri.004G083500	6906429	6906764
Potri.004G083600.1	Potri.004G083600	6907583	6908231
Potri.004G083700.1	Potri.004G083700	6908242	6909621	(M=1) K12338 - anthocyanidin 3-O-glucoside 5-O-glucosyltransferase
Potri.004G083800.1	Potri.004G083800	6918767	6919966	(M=13) PTHR10108//PTHR10108:SF434 - METHYLTRANSFERASE
Potri.004G084000.1	Potri.004G084000	6934948	6938925	(M=12) PTHR24420//PTHR24420:SF467 - LEUCINE-RICH REPEAT RECEPTOR-LIKE PROTEIN KINASE // SUBFAMILY NOT NAMED
Potri.004G084100.1	Potri.004G084100	6958715	6961637	similar to Zinc finger protein 4.; [ co-ortholog (2of2) of At1g66140, ]
Potri.004G084300.1	Potri.004G084300	6980271	6984352	(M=34) PTHR10470:SF3 - PATATIN-RELATED
Potri.004G084400.1	Potri.004G084400	6984966	6986824	(M=146) PTHR22835:SF39 - LATERAL SIGNALING TARGET PROTEIN 2
Potri.004G084600.1	Potri.004G084600	6999871	7000489	(M=33) PF04398 - Protein of unknown function, DUF538
Potri.004G084700.1	Potri.004G084700	7002245	7005379	similar to expressed protein in Arabidopsis thaliana; similar to transcription factor IIIB chain BRF1; similar to Saccharomycescerevisiae; similar to PIR2:A44072; [ ortholog of At4g35540,]
Potri.004G084800.2	Potri.004G084800	7006451	7011295	similar to METHIONINE AMINOPEPTIDASE 2A; [ co-ortholog (1of2) of At2g44180, At3g59990, ]
Potri.004G084900.2	Potri.004G084900	7016352	7019066	protein kinase family protein; similar to protein kinase domain containing protein; [ co-ortholog (3of4) of At1g11050, ]
Potri.004G085000.1	Potri.004G085000	7039487	7041129	aspartyl protease family protein; similar to CND41; similar to chloroplast nucleoid DNA binding protein (GI:2541876) (Nicotiana tabacum); [ co-ortholog (1of2) of At5g37540, At1g66180, ]
Potri.004G085200.1	Potri.004G085200	7056297	7070353	(M=79) PF00515 - Tetratricopeptide repeat
Potri.004G085300.2	Potri.004G085300	7067432	7074036	similar to 60S ribosomal protein L24.; [ ortholog of At2g36620,At3g53020,]
Potri.004G085400.1	Potri.004G085400	7083745	7087135	similar to glutamate-ammonia ligase (EC 6.3.1.2) gamma; similar to cytosolic - kidney bean. [ORG:Phaseolus vulgaris]; [ co-ortholog (2of5) of JQ0937, AAB23379, P08282, S62712, AAQ01729, AAP20795, AAB03492, AAD52008, 1211328A, P00965, AJFBQ, CAA63963, 2106
Potri.004G085600.4	Potri.004G085600	7119020	7121195	similar to MutT-like protein. [ORG:Cucumis sativus]; [ co-ortholog (1of2) of AAP57672, ]
Potri.004G085700.1	Potri.004G085700	7128853	7132082	(M=3) K07562 - nonsense-mediated mRNA decay protein 3
Potri.004G085800.1	Potri.004G085800	7132051	7133864
Potri.004G085900.1	Potri.004G085900	7137311	7142232	(M=9) PTHR10527:SF5 - IMPORTIN-5 (IMPORTIN SUBUNIT BETA-3)
Potri.004G086000.2	Potri.004G086000	7144357	7146115
Potri.004G086100.1	Potri.004G086100	7163297	7166466	(M=4) PTHR24420//PTHR24420:SF537 - LEUCINE-RICH REPEAT RECEPTOR-LIKE PROTEIN KINASE
Potri.004G086200.1	Potri.004G086200	7169174	7173106	(M=4) PTHR11711:SF20 - ADP-RIBOSYLATION FACTOR-LIKE 10, ARL10
Potri.004G086300.1	Potri.004G086300	7213377	7215756	(M=213) PTHR10641 - MYB-LIKE DNA-BINDING PROTEIN MYB
Potri.004G086400.2	Potri.004G086400	7247103	7250739	glycosyl hydrolase family 17 protein; similar to beta-1; similar to 3-glucanase GI:15150341 from (Camellia sinensis); [ co-ortholog (1of2) of At1g66250, ]
Potri.004G086500.1	Potri.004G086500	7250939	7252044	(M=77) PF00234 - Protease inhibitor/seed storage/LTP family
Potri.004G086600.1	Potri.004G086600	7257055	7257885
Potri.004G086700.1	Potri.004G086700	7264443	7266950	(M=146) PTHR22835:SF39 - LATERAL SIGNALING TARGET PROTEIN 2
Potri.004G086800.1	Potri.004G086800	7264665	7264871
Potri.004G086900.1	Potri.004G086900	7273276	7277659	(M=6) PTHR21493:SF1 - CALMODULIN-BINDING HEAT-SHOCK PROTEIN
Potri.004G087000.1	Potri.004G087000	7278332	7282763	similar to RNA and export factor-binding protein; putative; similar to transcriptional coactivator ALY; similar to Mus musculus; similar to EMBL:MMU89876; [ co-ortholog (1of2) of At1g66260, At5g37720, ]
Potri.004G087100.4	Potri.004G087100	7283263	7290618
Potri.004G087200.1	Potri.004G087200	7290123	7290430
Potri.004G087300.1	Potri.004G087300	7296656	7298638	(M=11) PTHR13833:SF16 - NHL REPEAT-CONTAINING PROTEIN
Potri.004G087400.2	Potri.004G087400	7299526	7307131
Potri.004G087500.1	Potri.004G087500	7306075	7310950	similar to HMGI/Y. [ORG:Pisum sativum]; [ co-ortholog (1of2) of S22311, BAA11767, T09585, BAA11766, CAA41201, BAA13133, S57948, T09584, BAA13134, CAA41199, Q10370, CAA67849, S22310, CAA67752, CAA61747, Q00423, ]
Potri.004G087600.2	Potri.004G087600	7319186	7323802
Potri.004G087700.1	Potri.004G087700	7329004	7329927
Potri.004G087900.1	Potri.004G087900	7333526	7335186	(M=2) PTHR10534 - PYRIDOXAL KINASE
Potri.004G088000.1	Potri.004G088000	7338862	7340364
Potri.004G088100.2	Potri.004G088100	7377573	7378848
Potri.004G088200.1	Potri.004G088200	7397849	7399686	similar to expressed protein in Arabidopsis thaliana; similar to predicted proteins; similar to Arabidopsis thaliana; [ co-ortholog (2of2) of At1g66480, At5g37840, ]
Potri.004G088300.1	Potri.004G088300	7413625	7414094
Potri.004G088400.1	Potri.004G088400	7428743	7429527
Potri.004G088500.1	Potri.004G088500	7440726	7447048	(M=16) PF00560//PF00931//PF01582//PF07725 - Leucine Rich Repeat // NB-ARC domain // TIR domain // Leucine Rich Repeat
Potri.004G088600.2	Potri.004G088600	7461053	7473156
Potri.004G088700.3	Potri.004G088700	7477012	7489461	similar to DegP protease; putative; similar to degP GI:2623992 from (Bradyrhizobium japonicum); [ co-ortholog (2of2) of At3g03380, ]
Potri.004G088800.2	Potri.004G088800	7493225	7498140
Potri.004G088900.1	Potri.004G088900	7529439	7530870	basic helix-loop-helix (bHLH) family protein; [ co-ortholog (2of2) of At1g66470, At5g37800, ]
Potri.004G089100.1	Potri.004G089100	7568848	7572266	protein kinase family protein; [ co-ortholog (2of2) of At1g66460, ]
Potri.004G089200.1	Potri.004G089200	7572726	7572971	similar to Polcalcin Aln g 4 (Calcium-binding pollen allergen Aln g 4). [ORG:Alnus glutinosa]; [ co-ortholog (2of2) of At5g17480, At3g03430, O81701, ]
Potri.004G089300.3	Potri.004G089300	7578263	7582591	pfkB-type carbohydrate kinase family protein; [ co-ortholog (1of2) of At1g66430, ]
Potri.004G089400.1	Potri.004G089400	7589229	7591084	(M=10) PTHR10891:SF39 - CALMODULIN-RELATED
Potri.004G089500.1	Potri.004G089500	7598523	7601365	(M=22) KOG1030 - Predicted Ca2+-dependent phospholipid-binding protein
Potri.004G089600.1	Potri.004G089600	7618448	7621370
Potri.004G089700.1	Potri.004G089700	7622151	7623765
Potri.004G089800.2	Potri.004G089800	7648036	7650416
Potri.004G089900.1	Potri.004G089900	7668268	7669570	(M=2) 1.8.5.1 - Glutathione dehydrogenase (ascorbate).
Potri.004G090000.1	Potri.004G090000	7671609	7672173
Potri.004G090100.1	Potri.004G090100	7672598	7673026
Potri.004G090200.1	Potri.004G090200	7674351	7676575	(M=7) PF09177 - Syntaxin 6, N-terminal
Potri.004G090400.1	Potri.004G090400	7681062	7689367	(M=1) PTHR10072:SF29 - HES-B -LIKE
Potri.004G090500.1	Potri.004G090500	7689792	7694837	(M=2) 5.3.1.16 - 1-(5-phosphoribosyl)-5- ((5-phosphoribosylamino)methylideneamino)imidazole-4-carboxamide isomerase.
Potri.004G090600.1	Potri.004G090600	7706701	7707798	(M=6) K13789 - geranylgeranyl diphosphate synthase, type II
Potri.004G090700.1	Potri.004G090700	7715243	7727842	(M=4) 6.1.1.9 - Valine--tRNA ligase.
Potri.004G090800.2	Potri.004G090800	7728307	7730871	similar to pentatricopeptide (PPR) repeat-containing protein; similar to low similarity to fertility restorer (Petunia x hybrida) GI:22128587; [ ortholog of At1g66345,]
Potri.004G090900.1	Potri.004G090900	7732621	7733974	(M=6) PF04504 - Protein of unknown function, DUF573
Potri.004G091000.1	Potri.004G091000	7736023	7740464	(M=2) 3.5.2.9 - 5-oxoprolinase (ATP-hydrolyzing).
Potri.004G091100.2	Potri.004G091100	7748949	7753441
Potri.004G091200.2	Potri.004G091200	7761705	7762400
Potri.004G091300.1	Potri.004G091300	7762378	7764186	(M=42) PTHR23070 - BCS1 AAA-TYPE ATPASE
Potri.004G091400.1	Potri.004G091400	7766985	7767638	(M=12) PTHR23428 - HISTONE H2B
Potri.004G091500.1	Potri.004G091500	7767820	7769448	(M=42) PTHR23070 - BCS1 AAA-TYPE ATPASE
Potri.004G091600.1	Potri.004G091600	7778534	7780659
Potri.004G091700.1	Potri.004G091700	7781958	7783266	(M=18) PTHR22814:SF16 - CHLOROPLAST-TARGETED COPPER CHAPERONE
Potri.004G091800.2	Potri.004G091800	7784983	7789703
Potri.004G091900.1	Potri.004G091900	7790713	7791799	seven in absentia (SINA) family protein; similar to SIAH1 protein (Brassica napus var. napus) GI:7657876; [ co-ortholog (3of3) of At1g66610, At1g66620, At1g66630, ]
Potri.004G092000.1	Potri.004G092000	7793636	7794355
Potri.004G092100.2	Potri.004G092100	7798303	7802774
Potri.004G092200.2	Potri.004G092200	7803031	7805861
Potri.004G092300.1	Potri.004G092300	7806927	7807842
Potri.004G092400.3	Potri.004G092400	7807813	7812486

## Sheet: Sal 5.1_HCH 5.1
Transcript Name	Gene Name	Gene Start (bp)	Gene End (bp)	Description
Potri.005G034400.1	Potri.005G034400	2551402	2552337
Potri.005G034500.1	Potri.005G034500	2553825	2556020	(M=151) KOG0157 - Cytochrome P450 CYP4/CYP19/CYP26 subfamilies
Potri.005G034900.1	Potri.005G034900	2584464	2587492	(M=1) PTHR11017:SF126 - OS11G0237600 PROTEIN
Potri.005G035100.1	Potri.005G035100	2604955	2605890
Potri.005G035200.1	Potri.005G035200	2607357	2610227	(M=151) KOG0157 - Cytochrome P450 CYP4/CYP19/CYP26 subfamilies
Potri.005G035500.1	Potri.005G035500	2622311	2622801
Potri.005G035700.1	Potri.005G035700	2635670	2639276	similar to NBS-LRR resistance gene-like protein ARGH34. [ORG:Malus x domestica]; [ co-ortholog (1of8) of AAQ73308, ]
Potri.005G035800.1	Potri.005G035800	2642533	2645402	similar to HEME ACTIVATED PROTEIN 5C; [ co-ortholog (2of2) of At1g54830, At1g08970, ]
Potri.005G036200.1	Potri.005G036200	2653881	2657618	similar to signal peptidase protein-like protein. [ORG:Cucumis melo]; [ co-ortholog (2of3) of At5g27430, AAT52230, AAO45754, At3g05230, ]
Potri.005G036300.2	Potri.005G036300	2660880	2663769
Potri.005G036400.1	Potri.005G036400	2671232	2677619	(M=6) PTHR22996 - MAHOGUNIN
Potri.005G036600.2	Potri.005G036600	2687418	2689924
Potri.005G036700.1	Potri.005G036700	2691592	2695000	(M=1) K10849 - DNA excision repair protein ERCC-1
Potri.005G036800.2	Potri.005G036800	2697055	2698611
Potri.005G037000.2	Potri.005G037000	2708491	2713243
Potri.005G037400.1	Potri.005G037400	2748145	2751724	(M=74) PTHR24420//PTHR24420:SF474 - LEUCINE-RICH REPEAT RECEPTOR-LIKE PROTEIN KINASE // SUBFAMILY NOT NAMED
Potri.005G037800.1	Potri.005G037800	2778643	2779650	(M=36) PTHR11260//PTHR11260:SF54 - GLUTATHIONE S-TRANSFERASE, GST, SUPERFAMILY, GST DOMAIN CONTAINING // SUBFAMILY NOT NAMED
Potri.005G038000.1	Potri.005G038000	2790252	2793719	(M=11) PF06364 - Protein of unknown function (DUF1068)
Potri.005G038100.1	Potri.005G038100	2798781	2804231	(M=2) 6.3.2.3 - Glutathione synthase.
Potri.005G038200.1	Potri.005G038200	2805705	2806443
Potri.005G038500.1	Potri.005G038500	2822128	2823031	(M=613) PF01535 - PPR repeat
Potri.005G038600.1	Potri.005G038600	2824122	2825386
Potri.005G038700.3	Potri.005G038700	2828048	2829438	similar to thylakoid lumen 18.3 kDa protein; similar to SP:Q9ZVL6; [ co-ortholog (2of2) of At1g54780, ]
Potri.005G038800.2	Potri.005G038800	2829798	2833437	GDSL-motif lipase/hydrolase family protein; similar to early nodulin ENOD8 (Medicago sativa) GI:304037; similar to elicitor-induced glycoprotein iEP4 (Daucus carota) GI:1911765; similar to lanatoside 15'-O-acetylesterase (Digitalis lanata) GI:3688284; sim
Potri.005G038900.1	Potri.005G038900	2837326	2842202	(M=7) KOG0240 - Kinesin (SMY1 subfamily)
[truncated: 227 more rows]

## Sheet: Sal 5.2
Transcript Name	Gene Name	Gene Start (bp)	Gene End (bp)	Description
[truncated: 67 more rows]

[truncated: 10 more sheets: Sal 5.3, Sal 6.1, Sal 7.1, Sal 8.1, HCH 11.1, Sal 12.2_HCH 12, Sal 15.1-.3, Sal 17.1, HCH 18.1, HCH 19.1]
