# Supplementary material for: Large effect quantitative trait loci for salicinoid phenolic glycosides in Populus: Implications for gene discovery
Source: Ecol Evol. 2018 Mar 8;8(7):3726–37. doi: 10.1002/ece3.3932 (PMC5901179; doi:10.1002/ece3.3932)
Supplement: Supplementary file 2 [file ECE3-8-3726-s002.xlsx]

## Sheet: Sheet1
Table S2: Candidate genes for Populus SPG QTL intervals. Genes/transcripts are organized by position in base pairs per relevant chromosome.
Gene positions are followed by the general description from the BioMart function on the Phytozome V12.1 database (Goodstein et al. 2012)
Transcript Name	Gene Name	Gene Start (bp)	Gene End (bp)	Description
Potri.001G045000.1	Potri.001G045000	3250119	3251996	(M=11) K09753 - cinnamoyl-CoA reductase
Potri.001G045100.1	Potri.001G045100	3265577	3268269	(M=11) K09753 - cinnamoyl-CoA reductase
Potri.001G045300.1	Potri.001G045300	3285791	3286266	(M=50) PTHR10366:SF9 - CINNAMOYL-COA REDUCTASE
Potri.001G045600.1	Potri.001G045600	3314572	3315306	(M=11) K09753 - cinnamoyl-CoA reductase
Potri.001G045700.1	Potri.001G045700	3318446	3321642	(M=50) PTHR10366:SF9 - CINNAMOYL-COA REDUCTASE
Potri.001G045800.1	Potri.001G045800	3337853	3343846	(M=11) K09753 - cinnamoyl-CoA reductase
Potri.001G045900.1	Potri.001G045900	3385607	3387126	(M=11) K09753 - cinnamoyl-CoA reductase
Potri.001G046100.1	Potri.001G046100	3412759	3415423	(M=11) K09753 - cinnamoyl-CoA reductase
Potri.005G043400.1	Potri.005G043400	3189802	3195712	(M=9) 1.1.1.25 - Shikimate dehydrogenase.
Potri.012G144500.1	Potri.012G144500	15678893	15681528	transferase family protein; similar to anthranilate N-hydroxycinnamoyl/benzoyltransferase; similar to Dianthus caryophyllus (gi:2239091); [ co-ortholog (1of2) of At5g23940, ]
